# Supplementary material for: Gene Coexpression Network Analysis Indicates that Hub Genes Related to Photosynthesis and Starch Synthesis Modulate Salt Stress Tolerance in Ulmus pumila
Source: Int J Mol Sci. 2021 Apr 23;22(9):4410. doi: 10.3390/ijms22094410 (PMC8122946; doi:10.3390/ijms22094410)
Supplement: Supplementary file 1 [file ijms-22-04410-s001.zip]

Archive with 8 entries (6 files):
- SUPP/
- SUPP/Figure S1-S3.docx
- SUPP/Supplementary Table.xlsx
- SUPP/TIFF/
- SUPP/TIFF/Additional Figure  S1.tif
- SUPP/TIFF/Additional Figure  S2.tif
- SUPP/TIFF/Additional Figure  S3.tif
- SUPP/~$Supplementary Table.xlsx
