# Supplementary material for: Gene Coexpression Network Analysis Indicates that Hub Genes Related to Photosynthesis and Starch Synthesis Modulate Salt Stress Tolerance in Ulmus pumila
Source: Int J Mol Sci. 2021 Apr 23;22(9):4410. doi: 10.3390/ijms22094410 (PMC8122946; doi:10.3390/ijms22094410)
Supplement: Supplementary file 1 [file ijms-22-04410-s001.zip › SUPP/Supplementary Table.xlsx]

## Sheet: Table legend
Table S1. RNA-Seq statistics of the cDNA libraries.
Table S2. List of splicing length distribution.
Table S3. Annotation of the assembled unigenes.
Table S4. GO classification of the assembled unigenes.
Table S5. KEGG classification of the assembled unigenes.
Table S6. Differentially expressed genes(DEGs) under NaCl treatment.
Table S7. GO term analysis of DEGs.
Table S8. KEGG analysis of DEGs.
Table S9. Gene modules and hub genes.
Table S10. Transcription factors (TFs) in purple and brown modules.
Table S11. DEGs of photosynthesis and carbon fixation pathway
Table S12. DEGs of starch biosynthesis pathway.
Table S13. List of DEGs interact with UpPETH under NaCl treatment.
Table S14. List of DEGs interact with UpWAXY under NaCl treatment.
Table S15. List of primer sequences.
Table S16. Sequences of gene cloning products.

## Sheet: Table S1
Table S1. RNA-Seq statistics of 11 cDNA libraries
sample	Total reads	Total bases(G)	GC%	Q30%
T09	66907160	10.04	44.36	95.49
T12	45911358	6.89	44.56	95.3
T15	51843756	7.78	44.12	94.83
T18	53435214	8.02	44.11	95.35
T21	59711168	8.96	44.12	95.47
CK_T09	60392472	9.06	45.5	95.2
CK_T12	67634544	10.15	45.97	95.58
CK_T15	58520128	8.78	45.27	95.51
CK_T18	55989894	8.4	45.31	95.48
CK_T21	54039700	8.11	44.89	95.08
All data were presented as the mean of three biological replicates				94.83

## Sheet: Table S2
Table S2. List of splicing length distribution
	Min Length	Mean Length	Median Length	Max Length	N50	N90	Total Nucleotides
Transcripts	201	918	470	15641	1731	325	272284268
Genes	201	1198	821	15641	1896	534	248037306

## Sheet: Table S3
Table S3. Annotation of the assembled unigenes
Databases	Number of Unigenes	Percentage (%)
NR	148896	71.91
NT	121298	58.58
KO	63000	30.42
SwissProt	113188	54.66
PFAM	100945	48.75
GO	102559	49.53
KOG	41017	19.8
Annotated in all Databases	23325	11.26
Annotated in at least one Database	162197	78.33
Total Unigenes	207055	100

## Sheet: Table S4
Table S4. GO classification of the assembled unigenes
GO ID (Lev2)	GO Term (Lev2)	GO Term (Lev1)	Gene Number
GO:0016209	antioxidant activity	Molecular Function	374
GO:0016530	metallochaperone activity	Molecular Function	14
GO:0005198	structural molecule activity	Molecular Function	2889
GO:0003824	catalytic activity	Molecular Function	47814
GO:0001071	nucleic acid binding transcription factor activity	Molecular Function	2835
GO:0060089	molecular transducer activity	Molecular Function	1863
GO:0005488	binding	Molecular Function	59502
GO:0005215	transporter activity	Molecular Function	7458
GO:0098772	molecular function regulator	Molecular Function	2005
GO:0000988	transcription factor activity, protein binding	Molecular Function	1015
GO:0005576	extracellular region	Cellular Component	1146
GO:0031012	extracellular matrix	Cellular Component	366
GO:0005623	cell	Cellular Component	30649
GO:0009295	nucleoid	Cellular Component	18
GO:0032991	macromolecular complex	Cellular Component	19866
GO:0044420	extracellular matrix component	Cellular Component	3
GO:0016020	membrane	Cellular Component	17372
GO:0044217	other organism part	Cellular Component	564
GO:0055044	symplast	Cellular Component	13
GO:0044423	virion part	Cellular Component	1965
GO:0044421	extracellular region part	Cellular Component	1021
GO:0044425	membrane part	Cellular Component	16066
GO:0044215	other organism	Cellular Component	564
GO:0044464	cell part	Cellular Component	30626
GO:0045202	synapse	Cellular Component	10
GO:0030054	cell junction	Cellular Component	72
GO:0044456	synapse part	Cellular Component	10
GO:0031974	membrane-enclosed lumen	Cellular Component	2942
GO:0044422	organelle part	Cellular Component	11188
GO:0043226	organelle	Cellular Component	20557
GO:0019012	virion	Cellular Component	1965
GO:0050896	response to stimulus	Biological Process	12638
GO:0044848	biological phase	Biological Process	123
GO:0040007	growth	Biological Process	183
GO:0032501	multicellular organismal process	Biological Process	2423
GO:0048519	negative regulation of biological process	Biological Process	966
GO:0071840	cellular component organization or biogenesis	Biological Process	10180
GO:0044699	single-organism process	Biological Process	43339
GO:0007610	behavior	Biological Process	111
GO:0008152	metabolic process	Biological Process	54120
GO:0040011	locomotion	Biological Process	1064
GO:0023052	signaling	Biological Process	6805
GO:0065007	biological regulation	Biological Process	18688
GO:0000003	reproduction	Biological Process	1383
GO:0048511	rhythmic process	Biological Process	77
GO:0009987	cellular process	Biological Process	57597
GO:0051179	localization	Biological Process	16762
GO:0002376	immune system process	Biological Process	600
GO:0001906	cell killing	Biological Process	59
GO:0051704	multi-organism process	Biological Process	5329
GO:0098754	detoxification	Biological Process	46
GO:0048518	positive regulation of biological process	Biological Process	1267
GO:0032502	developmental process	Biological Process	1809
GO:0022414	reproductive process	Biological Process	1304
GO:0098743	cell aggregation	Biological Process	4
GO:0022610	biological adhesion	Biological Process	782
GO:0050789	regulation of biological process	Biological Process	17279

## Sheet: Table S5
Table S5. KEGG classification of the assembled unigenes
KEGG classification	Gene Number
RNA processing and modification	3097
Energy production and conversion	2108
Chromatin structure and dynamics	826
Amino acid transport and metabolism	1967
Cell cycle control, cell division, chromosome partitioning	1119
Carbohydrate transport and metabolism	2177
Nucleotide transport and metabolism	744
Lipid transport and metabolism	1847
Coenzyme transport and metabolism	837
Transcription	2215
Translation, ribosomal structure and biogenesis	4102
Cell wall/membrane/envelope biogenesis	459
Replication, recombination and repair	1955
Posttranslational modification, protein turnover, chaperones	5737
Cell motility	20
Secondary metabolites biosynthesis, transport and catabolism	648
Inorganic ion transport and metabolism	942
Function unknown	2501
General function prediction only	5261
Intracellular trafficking, secretion, and vesicular transport	2891
Signal transduction mechanisms	3127
Extracellular structures	38
Defense mechanisms	194
Nuclear structure	251
Unamed protein	1
Cytoskeleton	1179

## Sheet: Table S6
Table S6. Differentially expressed genes(DEGs) under NaCl treatment
gene_id	T09(3h)	Significant	T12(6h)	Significant	T15(9h)	Significant	T18(12h)	Significant	T21(15h)	Significant
Cluster-18787.80703	6.1147	FALSE	5.9357	UP	6.1129	UP	7.1695	FALSE	3.9503	FALSE
Cluster-18787.29622	-0.043492	FALSE	0.5773	FALSE	0.52533	FALSE	0.33061	FALSE	1.2774	UP
Cluster-18787.148172	-3.4067	FALSE	-3.8178	FALSE	-4.6875	FALSE	-5.3268	DOWN	-3.9852	FALSE
Cluster-18787.14245	0.69718	FALSE	1.9559	UP	-0.28916	FALSE	1.0765	FALSE	0.71343	FALSE
Cluster-18787.106861	3.8978	FALSE	4.7101	UP	5.2358	UP	4.6823	UP	NA	FALSE
Cluster-18787.98143	0.38162	FALSE	-0.074541	FALSE	-1.484	DOWN	-1.1881	FALSE	-0.56866	FALSE
Cluster-18787.136036	0.63177	FALSE	2.6065	FALSE	2.065	FALSE	1.8243	UP	1.3163	FALSE
Cluster-18787.95429	1.8994	UP	0.66175	FALSE	1.9669	UP	2.1938	UP	1.9076	UP
Cluster-18787.114445	3.74	UP	3.4557	UP	3.7637	UP	3.2046	UP	3.1434	UP
Cluster-18787.91639	6.9805	FALSE	1.4939	FALSE	-2.924	FALSE	11.007	UP	3.8342	UP
Cluster-18787.85342	1.164	FALSE	0.89022	FALSE	1.6021	FALSE	1.4944	FALSE	2.3011	UP
Cluster-18787.7034	-1.0333	FALSE	2.133	UP	-0.82348	FALSE	0.44496	FALSE	1.3507	UP
Cluster-18787.7032	0.19646	FALSE	1.2616	UP	0.13396	FALSE	-0.68723	FALSE	-0.2901	FALSE
Cluster-18787.84430	-1.3121	DOWN	-1.0103	DOWN	-0.89005	FALSE	-1.3508	DOWN	-1.5187	DOWN
Cluster-18787.84436	2.3696	UP	1.12	FALSE	1.7635	UP	2.4936	UP	1.7098	UP
Cluster-18787.41386	-1.694	FALSE	0.74276	FALSE	-0.82735	FALSE	3.0036	UP	1.6606	UP
Cluster-18787.86492	-7.2499	FALSE	-1.604	FALSE	-6.5818	DOWN	-2.0612	FALSE	0.79513	FALSE
Cluster-18787.75405	0.072465	FALSE	0.30416	FALSE	-0.7276	FALSE	-1.1026	DOWN	-0.80643	FALSE
Cluster-18787.75404	-5.0005	DOWN	-4.6407	FALSE	-4.8715	DOWN	-4.2772	FALSE	-2.2652	FALSE
Cluster-18787.75403	0.85319	FALSE	2.0715	UP	0.88273	FALSE	0.14327	FALSE	0.74335	FALSE
Cluster-18787.81141	-0.7498	FALSE	0.2711	FALSE	-5.144	DOWN	0.92237	FALSE	0.74504	FALSE
Cluster-18787.16065	0.14745	FALSE	-1.1262	FALSE	-0.76866	FALSE	-0.34184	FALSE	1.883	UP
Cluster-18787.79237	-2.0772	DOWN	-0.96112	FALSE	-1.2234	DOWN	-0.97981	FALSE	-1.7098	DOWN
Cluster-18787.71405	-1.6996	DOWN	-2.7344	DOWN	-1.2177	FALSE	-3.4286	DOWN	-3.2192	DOWN
Cluster-18787.71406	-0.61924	FALSE	-1.8389	FALSE	-1.2085	FALSE	-2.7167	DOWN	-2.6819	DOWN
Cluster-18787.80435	-1.1923	FALSE	1.7948	FALSE	-0.62396	FALSE	-0.048956	FALSE	2.3132	UP
Cluster-18787.80436	-1.8002	FALSE	2.0917	UP	-0.9938	FALSE	0.49572	FALSE	1.709	UP
Cluster-18787.83169	0.17363	FALSE	-0.51848	FALSE	1.1506	UP	0.85993	FALSE	0.50407	FALSE
Cluster-18787.83162	0.39003	FALSE	0.85429	FALSE	0.12838	FALSE	-1.3929	DOWN	-1.0119	FALSE
Cluster-18787.83166	4.0219	UP	NA	FALSE	NA	FALSE	0.20775	FALSE	1.2055	FALSE
Cluster-18787.126427	3.8265	FALSE	NA	FALSE	4.0274	FALSE	5.0212	UP	-1.8787	FALSE
Cluster-18787.148031	2.2442	UP	1.6376	FALSE	2.0029	UP	1.4702	FALSE	2.1399	UP
Cluster-18787.118502	-1.646	FALSE	-3.3503	FALSE	-2.6881	DOWN	-2.3307	DOWN	-0.75827	FALSE
Cluster-27411.0	1.7685	FALSE	3.7003	UP	0.83913	FALSE	1.649	FALSE	1.7211	FALSE
Cluster-18787.75720	1.9584	UP	1.7077	UP	1.7666	UP	0.9835	FALSE	-0.89623	FALSE
Cluster-18787.94630	-0.15749	FALSE	1.1792	UP	-0.99912	FALSE	-0.9557	FALSE	-1.2023	DOWN
Cluster-21533.10	NA	FALSE	0.19419	FALSE	1.3025	FALSE	-6.1995	DOWN	-1.1064	FALSE
Cluster-18787.87647	-3.3356	DOWN	-1.0227	DOWN	-2.2171	DOWN	-2.8396	DOWN	-1.9851	DOWN
Cluster-18787.86510	-1.7131	FALSE	-1.77	DOWN	-1.5369	DOWN	-1.3159	FALSE	-1.4136	FALSE
Cluster-18787.86513	-1.0582	FALSE	-1.5145	DOWN	-0.95412	FALSE	-0.97227	FALSE	-1.1135	FALSE
Cluster-18787.31490	NA	FALSE	3.5528	FALSE	3.1595	FALSE	NA	FALSE	4.7927	UP
Cluster-18787.42202	5.4911	UP	4.088	UP	6.369	UP	2.5176	FALSE	1.5691	FALSE
Cluster-18787.91875	0.023137	FALSE	-0.17664	FALSE	-1.7638	DOWN	-1.5268	DOWN	-0.87297	FALSE
Cluster-18787.46008	-4.7734	DOWN	-3.2951	DOWN	-7.4299	DOWN	-2.7634	DOWN	-1.5933	FALSE
Cluster-18787.114098	2.6241	FALSE	0.15142	FALSE	2.3179	UP	NA	FALSE	1.4344	FALSE
Cluster-18787.138526	-4.1137	FALSE	-4.329	FALSE	-4.5754	FALSE	-5.0342	DOWN	-3.8135	FALSE
Cluster-18787.79603	0.36487	FALSE	0.33953	FALSE	-1.7233	DOWN	-1.3923	FALSE	-0.37469	FALSE
Cluster-18787.79601	-0.90199	FALSE	-0.64374	FALSE	-2.903	DOWN	-2.5118	DOWN	-1.9364	DOWN
Cluster-18787.23749	4.654	UP	4.6763	UP	5.2025	UP	5.2509	UP	4.9921	UP
Cluster-18787.156664	NA	FALSE	3.664	FALSE	4.7087	UP	3.8352	FALSE	4.7268	UP
Cluster-18787.84833	-1.3579	DOWN	-1.0341	FALSE	-1.4387	DOWN	-1.6543	DOWN	-1.6246	DOWN
Cluster-18787.61676	0.16165	FALSE	0.099684	FALSE	-2.0476	DOWN	-1.6264	DOWN	-1.0166	FALSE
Cluster-18787.87563	1.1244	UP	-0.44973	FALSE	1.869	UP	1.5408	UP	1.4311	UP
Cluster-14550.0	-3.6183	FALSE	4.4228	UP	NA	FALSE	-2.814	FALSE	-2.6187	FALSE
Cluster-18787.105560	0.058026	FALSE	0.36265	FALSE	-0.27854	FALSE	-1.616	DOWN	-0.37419	FALSE
Cluster-18787.105569	0.40874	FALSE	-0.15337	FALSE	-0.18925	FALSE	-1.7549	DOWN	-0.60756	FALSE
Cluster-18787.12712	1.6596	UP	1.4159	UP	0.98363	FALSE	2.3852	UP	0.16944	FALSE
Cluster-18787.13045	1.2728	UP	2.6987	UP	0.97596	FALSE	-0.78644	FALSE	0.084848	FALSE
Cluster-18787.78400	-1.5621	DOWN	-1.3326	DOWN	-1.3537	DOWN	-1.4918	DOWN	-1.2092	FALSE
Cluster-18787.93713	0.019796	FALSE	2.1703	UP	1.2207	FALSE	1.0867	FALSE	-0.11961	FALSE
Cluster-18787.93715	0.23869	FALSE	1.6154	UP	0.052094	FALSE	-0.56138	FALSE	-0.27498	FALSE
Cluster-18787.5265	-4.4731	FALSE	-1.6381	FALSE	-2.1624	FALSE	-2.0069	DOWN	-1.2857	FALSE
Cluster-18787.138403	-0.17922	FALSE	-0.38263	FALSE	-3.6051	DOWN	1.8027	FALSE	1.6499	FALSE
Cluster-18787.138401	-1.8711	FALSE	0.39698	FALSE	-4.422	DOWN	0.47299	FALSE	1.3484	UP
Cluster-18787.67343	0.49012	FALSE	1.3505	FALSE	0.96934	FALSE	-3.9878	FALSE	-5.1315	DOWN
Cluster-18787.146045	-1.2739	FALSE	-0.60448	FALSE	-0.99104	FALSE	-1.4606	DOWN	-1.1694	FALSE
Cluster-18787.146043	-1.7728	DOWN	-1.0943	FALSE	-1.3756	FALSE	-1.8506	DOWN	-1.6062	DOWN
Cluster-18787.32320	-0.64998	FALSE	-0.83977	FALSE	-0.25888	FALSE	-0.53476	FALSE	-1.3566	DOWN
Cluster-18787.107160	2.049	FALSE	0.40406	FALSE	2.3545	UP	1.627	FALSE	1.6502	FALSE
Cluster-22766.3	0.85823	FALSE	2.8388	FALSE	2.0652	UP	-0.43948	FALSE	-0.95887	FALSE
Cluster-18787.135270	0.28443	FALSE	1.5704	UP	-0.35939	FALSE	-0.15428	FALSE	-0.45387	FALSE
Cluster-18787.108327	0.26061	FALSE	5.5734	UP	-1.5855	FALSE	-0.89431	FALSE	NA	FALSE
Cluster-18787.108322	1.8909	UP	1.7183	FALSE	1.772	UP	3.1801	UP	1.6271	UP
Cluster-18787.108323	0.71552	FALSE	-0.23427	FALSE	1.1396	UP	0.32806	FALSE	0.5728	FALSE
Cluster-18787.24008	-1.8048	FALSE	4.3921	UP	0.48289	FALSE	1.4617	FALSE	0.94497	FALSE
Cluster-18787.105244	-0.4137	FALSE	1.0803	UP	-0.45282	FALSE	-0.12245	FALSE	1.4294	FALSE
Cluster-18787.105242	6.0249	UP	5.3898	UP	NA	FALSE	NA	FALSE	4.0067	FALSE
Cluster-18787.105243	5.7511	UP	-10.68	FALSE	0.34611	FALSE	-0.35801	FALSE	-5.7698	DOWN
Cluster-18787.19515	1.9969	UP	1.6176	FALSE	1.6823	FALSE	-0.09364	FALSE	0.90484	FALSE
Cluster-18787.100344	0.80544	FALSE	-2.0233	DOWN	9.4224	UP	-0.048754	FALSE	0.84986	FALSE
Cluster-18787.83640	-1.4209	DOWN	-0.67936	FALSE	-0.97438	FALSE	-0.25581	FALSE	-0.58624	FALSE
Cluster-18787.147621	-1.8901	FALSE	1.666	UP	1.7239	FALSE	NA	FALSE	-0.53166	FALSE
Cluster-18787.147623	NA	FALSE	2.6073	UP	-3.9716	FALSE	1.5479	FALSE	-4.1168	FALSE
Cluster-18787.130914	-0.88544	FALSE	0.37794	FALSE	-1.8442	DOWN	-1.7092	FALSE	-0.91731	FALSE
Cluster-18787.130917	-0.05641	FALSE	0.14614	FALSE	-1.8705	DOWN	-1.4556	FALSE	-0.90561	FALSE
Cluster-18787.32285	-3.7698	FALSE	-3.0517	DOWN	-3.4476	DOWN	-3.7861	DOWN	-3.4416	DOWN
Cluster-18787.86066	-4.4602	FALSE	-3.9149	FALSE	-5.0196	DOWN	-4.9715	DOWN	-4.9091	FALSE
Cluster-18787.88226	-0.40858	FALSE	-0.23501	FALSE	-0.87385	FALSE	-0.71197	FALSE	-1.1058	DOWN
Cluster-18787.84681	-0.32317	FALSE	12.366	UP	-0.6872	FALSE	-1.1544	FALSE	-0.66234	FALSE
Cluster-18787.84680	-0.096509	FALSE	-1.3878	DOWN	-0.17954	FALSE	0.32508	FALSE	-0.47557	FALSE
Cluster-18787.77235	-1.2877	FALSE	-0.38327	FALSE	-2.3251	DOWN	-1.9199	FALSE	-1.9424	FALSE
Cluster-18787.140608	-0.45151	FALSE	-0.12563	FALSE	-1.6938	DOWN	-1.5307	FALSE	-1.5692	DOWN
Cluster-18787.71692	-0.76461	FALSE	NA	FALSE	NA	FALSE	-0.97199	FALSE	1.3876	UP
Cluster-18787.71693	-0.44273	FALSE	0.81311	FALSE	-0.81455	FALSE	0.14836	FALSE	1.1171	UP
Cluster-18787.126947	-1.1482	FALSE	0.9397	FALSE	0.59411	FALSE	1.8023	UP	1.6744	FALSE
Cluster-18787.86865	0.48516	FALSE	-0.31423	FALSE	-0.32313	FALSE	-2.3143	DOWN	-0.7838	FALSE
Cluster-18787.86861	-0.50661	FALSE	-1.0552	FALSE	-0.3992	FALSE	-2.8293	DOWN	-1.6798	DOWN
Cluster-18787.86860	0.018657	FALSE	-0.41522	FALSE	-0.69784	FALSE	-2.7146	DOWN	-1.3778	DOWN
Cluster-18787.48598	-6.0575	DOWN	-1.4853	FALSE	-3.4122	DOWN	-2.0246	DOWN	-1.2322	FALSE
Cluster-18787.81149	-11.588	DOWN	-9.739	DOWN	-8.741	DOWN	-8.1817	DOWN	-11.594	DOWN
Cluster-18787.4168	NA	FALSE	2.2104	UP	-4.0938	FALSE	NA	FALSE	-5.3643	DOWN
Cluster-18787.4167	0.44958	FALSE	-4.6474	FALSE	0.53608	FALSE	0.19389	FALSE	2.444	UP
Cluster-18787.18561	1.1993	UP	0.35992	FALSE	0.57565	FALSE	0.20688	FALSE	0.75788	FALSE
Cluster-18787.18560	-3.0498	DOWN	3.4367	UP	-3.386	DOWN	-1.7538	FALSE	0.16486	FALSE
Cluster-18787.104536	-0.38897	FALSE	1.8957	UP	0.30638	FALSE	0.86315	FALSE	0.53357	FALSE
Cluster-18787.17689	8.3433	UP	7.3029	UP	7.1286	UP	3.1583	FALSE	3.1951	FALSE
Cluster-18787.22319	-2.088	FALSE	-0.69782	FALSE	-4.0098	DOWN	-1.317	FALSE	-1.1702	FALSE
Cluster-18787.22315	0.55821	FALSE	-0.52211	FALSE	1.1255	UP	0.98919	FALSE	0.69417	FALSE
Cluster-18787.136748	-2.0541	FALSE	1.2	FALSE	-6.2395	DOWN	1.3889	UP	3.8334	UP
Cluster-18787.80430	-2.6118	DOWN	0.14801	FALSE	-1.133	FALSE	1.0623	FALSE	0.77247	FALSE
Cluster-18787.95332	-0.11921	FALSE	-1.1954	DOWN	0.062878	FALSE	0.22099	FALSE	0.11029	FALSE
Cluster-18787.105695	1.1804	UP	0.37439	FALSE	-0.4704	FALSE	0.0051044	FALSE	0.45695	FALSE
Cluster-18787.43048	3.5476	UP	5.312	UP	3.0122	FALSE	2.459	FALSE	3.3477	FALSE
Cluster-18787.73807	5.0403	UP	3.9387	FALSE	3.1653	FALSE	3.8847	FALSE	NA	FALSE
Cluster-18787.84728	8.5145	UP	10.37	UP	9.0642	UP	8.8945	UP	8.7776	UP
Cluster-18787.70847	3.8448	FALSE	4.0079	FALSE	3.7327	FALSE	4.4806	FALSE	4.6747	UP
Cluster-18787.70848	0.40755	FALSE	1.1308	FALSE	0.85033	FALSE	1.4067	UP	1.2788	UP
Cluster-18787.79522	3.7443	FALSE	3.8637	FALSE	4.523	FALSE	4.777	UP	3.7926	FALSE
Cluster-18787.71711	-0.86008	FALSE	-0.62358	FALSE	-1.2475	FALSE	-1.4624	FALSE	-1.3989	DOWN
Cluster-18787.156502	-4.9329	DOWN	-5.4695	DOWN	-5.7448	DOWN	-5.512	DOWN	-4.0041	FALSE
Cluster-18787.5193	-5.8598	DOWN	2.6655	FALSE	-5.4292	DOWN	-0.0070127	FALSE	-2.3594	DOWN
Cluster-18787.31620	-0.85761	FALSE	1.3398	UP	0.5706	FALSE	1.4035	UP	1.0335	FALSE
Cluster-23644.4	3.5702	UP	4.195	FALSE	3.5975	FALSE	5.1554	FALSE	1.3042	FALSE
Cluster-18787.76879	-5.0118	DOWN	-4.7272	FALSE	-4.9713	DOWN	NA	FALSE	NA	FALSE
Cluster-18787.42094	-0.96488	FALSE	0.22957	FALSE	-1.9819	DOWN	-1.4242	FALSE	-0.97647	FALSE
Cluster-18787.155053	1.1024	UP	-0.20516	FALSE	-1.1403	FALSE	-0.60431	FALSE	-0.013546	FALSE
Cluster-18787.20043	3.7688	UP	4.2286	UP	1.2345	FALSE	3.7632	UP	2.1525	UP
Cluster-18787.20045	4.1077	UP	-0.14313	FALSE	NA	FALSE	NA	FALSE	1.8821	FALSE
Cluster-18787.20044	5.9775	UP	3.0767	FALSE	NA	FALSE	2.2726	FALSE	4.2717	FALSE
Cluster-18787.16856	2.4743	FALSE	1.3084	FALSE	1.4033	FALSE	2.4775	UP	1.5516	FALSE
Cluster-18787.78926	2.0149	UP	-0.99321	FALSE	1.2161	FALSE	-0.2002	FALSE	-1.0368	FALSE
Cluster-18787.74121	4.3197	FALSE	5.1225	UP	3.465	FALSE	NA	FALSE	NA	FALSE
Cluster-18787.74122	5.5706	UP	5.0588	UP	4.5524	UP	4.1132	UP	5.3773	UP
Cluster-18787.74124	0.28602	FALSE	-0.30928	FALSE	-1.4876	DOWN	-1.5694	DOWN	-1.108	DOWN
Cluster-18787.134515	1.1108	UP	0.75216	FALSE	0.89597	FALSE	0.45051	FALSE	0.23933	FALSE
Cluster-18787.79890	-0.52599	FALSE	-0.43845	FALSE	1.4433	UP	0.45151	FALSE	0.36744	FALSE
Cluster-18787.128759	-1.6972	DOWN	-0.86959	FALSE	-1.5051	DOWN	-1.4682	DOWN	-1.3816	DOWN
Cluster-18787.94740	-1.2051	DOWN	-1.903	DOWN	-0.8482	FALSE	-0.91672	FALSE	-0.98785	FALSE
Cluster-18787.33975	1.1833	FALSE	-0.22968	FALSE	1.6068	UP	0.86563	FALSE	0.83599	FALSE
Cluster-18787.125860	-1.7353	FALSE	-5.6399	DOWN	-4.6189	FALSE	-5.4708	DOWN	-4.6787	FALSE
Cluster-18787.120122	-1.4771	DOWN	-0.94244	FALSE	-0.99549	FALSE	-0.87375	FALSE	-0.79206	FALSE
Cluster-18787.33315	5.3874	UP	4.9539	UP	5.8744	UP	4.6503	UP	4.7296	UP
Cluster-18787.36841	1.4922	UP	-0.42619	FALSE	0.58696	FALSE	0.40373	FALSE	-0.284	FALSE
Cluster-18787.67053	-6.6974	DOWN	-6.9279	DOWN	-7.1066	DOWN	-6.9922	DOWN	-0.43303	FALSE
Cluster-18787.10509	5.0225	UP	4.5627	FALSE	5.246	UP	5.1703	UP	4.8929	UP
Cluster-18787.66854	5.5519	UP	6.6718	UP	7.1326	UP	5.7646	UP	7.4817	UP
Cluster-18787.66855	8.3659	UP	9.5398	UP	10.106	UP	8.8305	UP	9.681	UP
Cluster-18787.49603	NA	FALSE	5.3315	UP	-5.3665	DOWN	-3.6111	FALSE	NA	FALSE
Cluster-18787.52998	-5.5918	DOWN	-5.6678	DOWN	-6.4454	DOWN	-5.0132	DOWN	-5.5205	DOWN
Cluster-18787.89522	5.5136	UP	NA	FALSE	NA	FALSE	1.0051	FALSE	-1.5173	FALSE
Cluster-18787.42111	NA	FALSE	4.6201	FALSE	4.0936	FALSE	6.3034	UP	6.6226	UP
Cluster-18787.42117	5.587	UP	6.1353	UP	5.1908	UP	10.137	UP	7.7749	UP
Cluster-18787.42119	-3.1523	DOWN	-2.3609	DOWN	-2.9406	DOWN	-1.373	DOWN	-1.1785	DOWN
Cluster-22006.1	-4.8451	FALSE	1.6014	FALSE	-3.0495	FALSE	3.5067	UP	4.1673	UP
Cluster-18787.78887	6.2425	UP	6.4981	UP	6.6086	UP	6.4064	UP	6.6585	UP
Cluster-18787.64229	NA	FALSE	NA	FALSE	-7.6742	FALSE	0.1037	FALSE	-8.0198	DOWN
Cluster-18787.64223	-0.091212	FALSE	0.30902	FALSE	1.5728	UP	1.4284	UP	0.86378	FALSE
Cluster-18787.61338	1.0505	UP	-0.20374	FALSE	0.41964	FALSE	0.49043	FALSE	0.26406	FALSE
Cluster-18787.117526	-0.1082	FALSE	-0.65489	FALSE	1.0304	FALSE	1.2838	UP	0.24916	FALSE
Cluster-19124.2	-0.84982	FALSE	3.8391	UP	-0.12648	FALSE	0.72852	FALSE	-0.47474	FALSE
Cluster-18787.95917	5.4054	UP	-0.90736	FALSE	NA	FALSE	NA	FALSE	NA	FALSE
Cluster-18787.56451	0.95036	FALSE	-0.71026	FALSE	-0.58484	FALSE	0.34029	FALSE	1.2402	UP
Cluster-18787.57323	-4.0903	FALSE	-3.0156	FALSE	-5.7528	DOWN	-4.9273	DOWN	-4.3874	DOWN
Cluster-18787.66168	-0.75423	FALSE	0.19244	FALSE	-1.4767	DOWN	-1.1465	FALSE	-0.62257	FALSE
Cluster-18787.78572	-1.6354	FALSE	-0.76559	FALSE	-0.72941	FALSE	0.71376	FALSE	2.2077	UP
Cluster-18787.78573	-2.1386	FALSE	0.55637	FALSE	-1.9718	FALSE	0.7172	FALSE	1.6281	UP
Cluster-18787.78576	-0.96627	FALSE	-1.2246	DOWN	-0.25281	FALSE	-0.33995	FALSE	-0.81219	FALSE
Cluster-18787.93667	1.0018	FALSE	1.1357	UP	1.4965	UP	1.4478	UP	1.5391	UP
Cluster-18787.93666	1.3563	FALSE	2.5479	FALSE	1.6047	FALSE	1.7858	FALSE	2.7819	UP
Cluster-18787.93668	-5.7634	DOWN	-5.8089	DOWN	-7.5258	DOWN	-7.4795	DOWN	-7.2227	DOWN
Cluster-18787.82303	-0.40481	FALSE	2.8438	UP	-1.3014	FALSE	1.142	UP	1.6521	UP
Cluster-18787.43239	1.2589	UP	0.25535	FALSE	0.64512	FALSE	-1.2109	DOWN	-1.0904	FALSE
Cluster-18787.78851	0.022182	FALSE	0.80895	FALSE	1.4738	UP	1.5658	UP	0.86257	FALSE
Cluster-18787.62728	5.2763	UP	3.3412	FALSE	4.5776	FALSE	NA	FALSE	4.3096	FALSE
Cluster-21170.0	-1.9706	FALSE	0.35573	FALSE	-0.71267	FALSE	1.2504	UP	0.96979	FALSE
Cluster-18787.14162	NA	FALSE	2.2145	FALSE	2.9909	UP	2.672	FALSE	4.3073	FALSE
Cluster-18787.77086	0.44353	FALSE	1.214	UP	-0.23424	FALSE	-0.4253	FALSE	0.13871	FALSE
Cluster-18787.77081	-0.9679	FALSE	-0.15672	FALSE	-1.4944	DOWN	-1.759	DOWN	-1.4614	DOWN
Cluster-18787.96421	2.6732	FALSE	4.1024	FALSE	3.2387	FALSE	4.3092	FALSE	5.4076	UP
Cluster-18787.122341	7.3839	UP	6.7457	UP	6.9061	UP	6.8963	UP	8.0382	UP
Cluster-18787.110139	4.7172	UP	1.051	FALSE	3.9401	FALSE	NA	FALSE	NA	FALSE
Cluster-18787.123432	-1.4059	DOWN	-0.55662	FALSE	-1.1895	FALSE	-1.4294	DOWN	-1.2404	DOWN
Cluster-18787.83200	6.2603	UP	2.8258	UP	4.3571	UP	7.1831	UP	3.465	UP
Cluster-18787.146294	8.0614	UP	NA	FALSE	NA	FALSE	NA	FALSE	NA	FALSE
Cluster-18787.142015	7.8386	UP	4.9505	UP	4.3689	FALSE	4.6368	UP	4.6503	UP
Cluster-18787.67118	-0.4486	FALSE	0.13925	FALSE	0.80047	FALSE	1.085	UP	0.19972	FALSE
Cluster-18787.66643	-1.8824	FALSE	-1.8096	FALSE	-2.7636	DOWN	-3.3638	DOWN	-2.2471	FALSE
Cluster-18787.123735	6.1209	UP	6.4262	UP	5.8032	UP	5.9538	UP	4.706	UP
Cluster-18787.104785	-1.367	DOWN	-1.595	DOWN	-1.0699	FALSE	-1.0366	FALSE	-1.2247	DOWN
Cluster-18787.140083	-0.087739	FALSE	5.1603	UP	0.20601	FALSE	4.7346	UP	5.2462	UP
Cluster-18787.16520	2.6204	UP	2.2764	FALSE	1.9657	FALSE	1.9604	FALSE	1.7885	FALSE
Cluster-21558.2	-0.67383	FALSE	1.2097	UP	-0.96344	FALSE	-0.87523	FALSE	0.5016	FALSE
Cluster-18787.30910	1.0486	UP	-0.0031812	FALSE	0.50532	FALSE	0.16707	FALSE	0.13401	FALSE
Cluster-23302.0	0.66611	FALSE	2.8393	UP	-0.50886	FALSE	0.16115	FALSE	-0.35143	FALSE
Cluster-18787.125579	-2.7142	FALSE	-0.13837	FALSE	-3.7196	DOWN	-0.71598	FALSE	-0.28388	FALSE
Cluster-18787.81809	1.4272	UP	1.477	UP	1.2914	UP	0.2571	FALSE	-0.15586	FALSE
Cluster-25770.0	1.2071	UP	-0.13277	FALSE	0.61789	FALSE	0.87108	FALSE	-0.0058862	FALSE
Cluster-18787.88535	-1.0848	DOWN	-1.3693	DOWN	-1.2887	DOWN	-1.3003	DOWN	-1.542	DOWN
Cluster-16446.0	7.3692	UP	5.6107	FALSE	1.7672	FALSE	NA	FALSE	NA	FALSE
Cluster-18787.77127	1.6301	UP	-0.17281	FALSE	1.4323	UP	0.87403	FALSE	0.31374	FALSE
Cluster-18787.77120	3.8286	UP	1.6585	UP	3.5521	UP	3.7646	UP	1.863	FALSE
Cluster-18787.18801	2.27	FALSE	3.7413	UP	2.1957	FALSE	-1.1723	FALSE	1.7253	FALSE
Cluster-18787.39282	1.2347	UP	0.66365	FALSE	0.44757	FALSE	-0.39686	FALSE	0.61874	FALSE
Cluster-18787.51778	5.5987	UP	4.486	FALSE	3.1461	UP	4.1562	UP	4.0212	UP
Cluster-18787.23537	-3.4658	DOWN	-0.81134	FALSE	-1.4987	DOWN	-2.47	DOWN	-0.35778	FALSE
Cluster-18787.9890	-0.11437	FALSE	1.139	UP	0.33214	FALSE	-1.3589	FALSE	-0.59112	FALSE
Cluster-18787.9891	-0.15258	FALSE	1.1607	UP	0.22993	FALSE	-1.6948	DOWN	-0.57915	FALSE
Cluster-3750.0	6.9603	UP	NA	FALSE	NA	FALSE	NA	FALSE	NA	FALSE
Cluster-18787.30890	2.1546	FALSE	4.1323	UP	4.9127	UP	4.9679	UP	3.8855	UP
Cluster-18787.122716	1.3546	FALSE	-1.0255	FALSE	2.4647	UP	2.2869	UP	-0.048245	FALSE
Cluster-18787.83999	-0.99151	FALSE	0.051418	FALSE	-0.68725	FALSE	-1.3391	DOWN	-1.6697	DOWN
Cluster-18787.83996	-0.6873	FALSE	-0.46608	FALSE	-0.50603	FALSE	-1.4288	DOWN	-1.8174	DOWN
Cluster-18787.83992	0.55172	FALSE	1.4152	UP	0.14557	FALSE	-0.054163	FALSE	-0.025356	FALSE
Cluster-18787.85121	-0.47601	FALSE	0.13022	FALSE	-0.80973	FALSE	-1.1148	DOWN	-0.43843	FALSE
Cluster-18787.85127	-0.73199	FALSE	-0.29347	FALSE	-1.0277	DOWN	-0.90894	FALSE	-1.2053	DOWN
Cluster-18787.85129	-1.3631	DOWN	-1.4238	DOWN	-1.0052	DOWN	-0.79339	FALSE	-0.96423	FALSE
Cluster-18787.70934	-4.3893	DOWN	-0.91967	FALSE	-2.3803	FALSE	-2.0257	FALSE	-2.8504	DOWN
Cluster-18787.70935	5.1412	UP	4.1915	FALSE	4.8286	UP	5.435	UP	5.5576	UP
Cluster-18787.84652	-1.2649	DOWN	-0.58746	FALSE	-0.84051	FALSE	-0.81056	FALSE	-1.1558	FALSE
Cluster-18787.84653	-1.193	FALSE	1.6175	UP	-1.4282	FALSE	-1.1054	FALSE	0.20974	FALSE
Cluster-18787.83382	-0.69742	FALSE	-1.4245	DOWN	-0.45577	FALSE	-0.7419	FALSE	-0.97974	FALSE
Cluster-20495.0	-1.3577	FALSE	4.2008	UP	-2.0673	FALSE	0.80961	FALSE	1.4402	FALSE
Cluster-18787.102320	-13.017	FALSE	8.3795	UP	-2.6261	DOWN	0.54655	FALSE	-0.70636	FALSE
Cluster-18787.32570	5.5237	UP	6.3151	UP	4.9031	UP	6.0565	UP	4.7533	UP
Cluster-7223.2	2.5977	FALSE	5.274	UP	2.1319	FALSE	5.4977	FALSE	2.0437	FALSE
Cluster-18787.104589	0.22131	FALSE	1.0734	UP	0.29111	FALSE	0.72284	FALSE	0.57181	FALSE
Cluster-18787.45257	-2.0213	DOWN	-0.75276	FALSE	-1.8297	DOWN	-1.5507	DOWN	-1.2835	FALSE
Cluster-18787.45255	5.6786	UP	5.5841	UP	5.5861	UP	6.6705	UP	6.3843	UP
Cluster-18787.131304	-0.030635	FALSE	-1.898	DOWN	-0.28013	FALSE	0.055822	FALSE	0.40863	FALSE
Cluster-18787.128037	0.22924	FALSE	1.8538	FALSE	0.75309	FALSE	1.0295	FALSE	2.0947	UP
Cluster-18787.128032	NA	FALSE	3.2218	FALSE	NA	FALSE	NA	FALSE	5.2383	UP
Cluster-18787.128039	-2.5563	FALSE	NA	FALSE	4.6229	UP	-6.7988	FALSE	3.0638	FALSE
Cluster-18787.78633	2.5907	FALSE	3.841	FALSE	1.5705	FALSE	4.9246	UP	-0.42588	FALSE
Cluster-887.0	NA	FALSE	NA	FALSE	NA	FALSE	-5.3771	DOWN	NA	FALSE
Cluster-18787.140247	-0.7614	FALSE	-0.6589	FALSE	-4.3167	FALSE	-5.1678	DOWN	-2.209	FALSE
Cluster-18787.63525	1.7583	FALSE	NA	FALSE	4.7432	UP	5.5309	UP	5.5627	UP
Cluster-18787.158172	0.58806	FALSE	4.2523	UP	-0.092456	FALSE	0.21529	FALSE	-0.041965	FALSE
Cluster-18787.49780	-2.563	DOWN	-1.369	FALSE	-1.0784	FALSE	-1.0258	FALSE	-1.6577	FALSE
Cluster-18787.83816	1.4137	UP	3.1918	UP	3.254	UP	2.4317	UP	-0.28427	FALSE
Cluster-18787.96904	-0.35513	FALSE	-1.6689	DOWN	0.32313	FALSE	0.5136	FALSE	0.37732	FALSE
Cluster-18787.10615	-5.0687	DOWN	4.9064	UP	NA	FALSE	1.0131	FALSE	NA	FALSE
Cluster-18787.114887	-8.5353	DOWN	-4.952	DOWN	-5.4018	DOWN	-6.9754	DOWN	-7.9638	DOWN
Cluster-18787.114881	5.5315	UP	6.065	UP	5.459	UP	4.8617	UP	3.6877	UP
Cluster-18787.55374	-0.19274	FALSE	-0.27442	FALSE	-1.4713	DOWN	-1.1771	DOWN	-1.0398	DOWN
Cluster-18787.55373	-0.19935	FALSE	0.17844	FALSE	-1.3167	DOWN	-1.0103	FALSE	-1.0097	FALSE
Cluster-22628.0	-1.0035	FALSE	0.82328	FALSE	-2.6639	DOWN	-0.88471	FALSE	-0.20215	FALSE
Cluster-18787.50822	NA	FALSE	-0.9011	FALSE	-5.3214	DOWN	-1.9787	FALSE	NA	FALSE
Cluster-18787.50823	-4.1757	FALSE	-0.69465	FALSE	-5.4823	DOWN	-4.0491	FALSE	NA	FALSE
Cluster-18787.89239	1.1648	UP	1.3173	UP	0.76097	FALSE	0.70209	FALSE	0.35078	FALSE
Cluster-18787.133639	1.1544	FALSE	3.4133	FALSE	2.3058	FALSE	1.4654	UP	3.0428	UP
Cluster-20243.0	NA	FALSE	5.9559	UP	NA	FALSE	NA	FALSE	NA	FALSE
Cluster-18787.142511	-0.46999	FALSE	1.0541	UP	0.013319	FALSE	0.59688	FALSE	0.92606	FALSE
Cluster-22250.0	5.9995	UP	5.0718	UP	4.6352	FALSE	NA	FALSE	NA	FALSE
Cluster-22250.2	5.2163	UP	6.0954	UP	2.0048	FALSE	4.1679	FALSE	0.10775	FALSE
Cluster-18787.156047	NA	FALSE	NA	FALSE	NA	FALSE	5.1419	UP	NA	FALSE
Cluster-18787.156048	-5.7344	DOWN	NA	FALSE	NA	FALSE	NA	FALSE	NA	FALSE
Cluster-18787.156049	NA	FALSE	NA	FALSE	3.4091	FALSE	NA	FALSE	4.9775	UP
Cluster-18787.117237	-2.5779	DOWN	-1.086	FALSE	-2.3592	DOWN	-2.5577	DOWN	-0.69055	FALSE
Cluster-18787.88070	-0.5549	FALSE	0.036893	FALSE	-1.7641	DOWN	-1.1942	FALSE	-0.95877	FALSE
Cluster-18787.56525	-2.0821	DOWN	-0.90819	FALSE	-1.4204	DOWN	-1.7402	DOWN	-2.0602	DOWN
Cluster-18787.142289	3.6756	FALSE	-0.078578	FALSE	2.1218	FALSE	4.2292	FALSE	4.7989	UP
Cluster-18787.92625	-0.67529	FALSE	-1.3224	DOWN	-0.20118	FALSE	-0.44097	FALSE	-0.94894	FALSE
Cluster-18787.114923	-5.3759	DOWN	3.3207	UP	5.9826	UP	5.5907	UP	4.7366	UP
Cluster-18787.114921	1.2822	UP	0.93641	FALSE	-1.1596	FALSE	-0.37108	FALSE	-0.47897	FALSE
Cluster-18787.135706	-5.4206	DOWN	-4.6873	FALSE	-5.5925	DOWN	-5.5062	DOWN	-5.3338	DOWN
Cluster-18787.24147	7.3936	UP	2.9796	FALSE	3.9995	UP	0.96283	FALSE	0.1543	FALSE
Cluster-18787.103298	0.66081	FALSE	1.2511	FALSE	1.3622	UP	0.95154	FALSE	0.86601	FALSE
Cluster-18787.83098	-0.42276	FALSE	2.4582	UP	-0.61089	FALSE	0.45926	FALSE	0.69563	FALSE
Cluster-18787.149522	-1.0826	DOWN	-0.4924	FALSE	-0.073337	FALSE	-2.1908	FALSE	-1.34	FALSE
Cluster-18787.65185	4.7844	UP	0.72209	FALSE	-0.35381	FALSE	-0.40932	FALSE	1.0062	FALSE
Cluster-18787.65184	-5.2824	DOWN	-4.2794	FALSE	NA	FALSE	NA	FALSE	-4.5491	FALSE
Cluster-18787.65187	4.2191	FALSE	4.9481	UP	4.7865	UP	4.7572	UP	4.7511	UP
Cluster-18787.23676	-3.7054	FALSE	-6.8005	DOWN	-10.3	DOWN	-9.5949	DOWN	-5.8193	DOWN
Cluster-18787.40899	0.67112	FALSE	-0.055178	FALSE	1.1856	UP	0.66189	FALSE	-0.19041	FALSE
Cluster-18787.111312	-1.3349	DOWN	-1.0272	FALSE	-0.11398	FALSE	-0.10065	FALSE	-0.92251	FALSE
Cluster-18787.111311	-0.041777	FALSE	0.30907	FALSE	1.8986	UP	1.1611	UP	1.3271	UP
Cluster-18787.139423	3.9199	FALSE	3.6267	FALSE	4.5554	FALSE	4.7555	UP	4.9434	UP
Cluster-18787.57589	1.7243	UP	2.511	UP	2.1362	UP	0.18821	FALSE	-0.35569	FALSE
Cluster-18787.92700	1.9402	UP	2.7607	UP	1.0409	UP	0.77058	FALSE	-0.98862	FALSE
Cluster-18787.92702	0.20263	FALSE	-0.65293	FALSE	-1.2916	DOWN	-0.9796	FALSE	-0.85092	FALSE
Cluster-18787.154750	-3.6172	DOWN	-3.1539	DOWN	-3.1244	FALSE	-1.7343	FALSE	-1.2828	FALSE
Cluster-18787.41711	3.7969	FALSE	4.1173	FALSE	NA	FALSE	4.1393	FALSE	4.6798	UP
Cluster-18787.70221	-1.62	DOWN	-1.1457	FALSE	-1.1572	FALSE	-1.1193	FALSE	-1.5806	DOWN
Cluster-18787.70226	-1.5502	DOWN	-1.2767	DOWN	-1.0463	DOWN	-0.98683	FALSE	-1.1275	DOWN
Cluster-18787.145213	3.2807	UP	3.3905	FALSE	4.6773	FALSE	1.2818	FALSE	-0.11537	FALSE
Cluster-18787.94938	-0.81737	FALSE	-1.4438	DOWN	-0.84822	FALSE	-1.3835	DOWN	-1.2465	DOWN
Cluster-18787.16234	5.4622	UP	4.7361	UP	5.7145	UP	4.4307	FALSE	0.13591	FALSE
Cluster-18787.136197	-0.32232	FALSE	0.53051	FALSE	1.5124	UP	1.123	UP	1.5941	UP
Cluster-18787.46618	-2.9756	FALSE	-1.1938	FALSE	-4.2795	FALSE	-3.4308	DOWN	-2.2537	FALSE
Cluster-18787.123255	2.5943	UP	1.729	FALSE	1.5584	UP	2.2113	UP	0.702	FALSE
Cluster-18787.125480	0.92239	FALSE	0.70256	FALSE	9.3428	UP	5.7012	UP	16.531	FALSE
Cluster-18787.125484	-2.5439	DOWN	-3.3826	DOWN	-2.1031	DOWN	-2.1447	DOWN	-2.3738	DOWN
Cluster-18787.70309	NA	FALSE	4.9323	UP	NA	FALSE	4.3517	FALSE	NA	FALSE
Cluster-18787.70308	0.61373	FALSE	2.737	UP	2.0438	UP	2.7195	UP	0.61109	FALSE
Cluster-18787.70307	-0.47799	FALSE	-0.94006	FALSE	0.071099	FALSE	-1.0289	DOWN	-0.85967	FALSE
Cluster-18787.88403	-1.4391	DOWN	-0.96708	FALSE	-0.862	FALSE	-0.94264	FALSE	-1.1815	FALSE
Cluster-18787.90237	2.7696	FALSE	2.6353	FALSE	3.4339	UP	2.6391	FALSE	3.7059	FALSE
Cluster-18787.111297	0.015329	FALSE	2.1079	UP	-0.066704	FALSE	0.14901	FALSE	-0.035066	FALSE
Cluster-18787.111291	-0.37323	FALSE	-0.042749	FALSE	-2.4772	DOWN	-1.6347	DOWN	-1.01	FALSE
Cluster-18787.37534	-0.72895	FALSE	4.1559	UP	-0.3512	FALSE	0.64903	FALSE	-1.3707	FALSE
Cluster-18787.37533	-1.6968	DOWN	3.4523	UP	-1.1611	FALSE	-0.79041	FALSE	-2.8004	DOWN
Cluster-18787.37532	0.14691	FALSE	3.2299	UP	0.40898	FALSE	-0.21283	FALSE	-2.478	FALSE
Cluster-18787.41696	-0.6523	FALSE	-0.32802	FALSE	-1.0541	DOWN	-1.2686	DOWN	-1.1288	DOWN
Cluster-18787.87613	0.48466	FALSE	0.19416	FALSE	1.7738	UP	2.074	FALSE	0.35266	FALSE
Cluster-18787.148885	-4.3504	FALSE	-4.4774	FALSE	-4.8602	FALSE	-8.3342	FALSE	-5.151	DOWN
Cluster-18787.148887	-4.0025	FALSE	-6.2954	DOWN	-3.8609	FALSE	-4.1472	FALSE	-3.9775	FALSE
Cluster-18787.144479	NA	FALSE	-5.5155	DOWN	-1.0747	FALSE	-5.3585	DOWN	NA	FALSE
Cluster-18787.155333	-0.12527	FALSE	-0.59882	FALSE	-0.28881	FALSE	2.045	UP	-0.033249	FALSE
Cluster-18787.155334	NA	FALSE	NA	FALSE	1.0356	FALSE	-0.14704	FALSE	9.564	UP
Cluster-18787.114764	-0.42306	FALSE	2.5487	UP	0.031481	FALSE	0.18907	FALSE	0.14641	FALSE
Cluster-18787.58762	6.2186	UP	4.8335	UP	NA	FALSE	3.8255	FALSE	NA	FALSE
Cluster-18787.10319	-0.074642	FALSE	-0.088135	FALSE	0.4047	FALSE	1.3421	UP	0.83736	FALSE
Cluster-18787.27010	4.474	UP	4.7035	UP	4.4627	UP	3.0345	FALSE	4.1573	FALSE
Cluster-18787.81263	-3.0368	DOWN	0.34189	FALSE	-1.9745	FALSE	-1.2862	FALSE	-2.5733	DOWN
Cluster-18787.81260	4.6594	UP	4.9163	UP	3.2162	FALSE	4.6559	UP	NA	FALSE
Cluster-18787.81261	NA	FALSE	6.4311	UP	1.5309	FALSE	3.7826	FALSE	NA	FALSE
Cluster-10775.6	0.68014	FALSE	-1.6116	FALSE	-0.36454	FALSE	1.9603	UP	0.25612	FALSE
Cluster-18787.138786	-3.4883	FALSE	0.3209	FALSE	0.22382	FALSE	4.6049	UP	-0.42747	FALSE
Cluster-18787.84346	-2.0448	DOWN	-0.85901	FALSE	-1.4446	DOWN	-0.8093	FALSE	-1.2651	FALSE
Cluster-18787.84342	-1.9765	DOWN	-1.2358	FALSE	-1.3426	FALSE	-0.92884	FALSE	-1.2167	FALSE
Cluster-18787.84343	-3.1897	DOWN	-2.1896	DOWN	-2.8216	DOWN	-2.6348	DOWN	-2.5144	DOWN
Cluster-18787.84341	2.1958	UP	3.6282	UP	0.38486	FALSE	2.509	UP	-0.075986	FALSE
Cluster-18787.73584	0.97401	FALSE	-0.3504	FALSE	1.1935	UP	-0.53644	FALSE	-0.5268	FALSE
Cluster-18787.73588	0.72763	FALSE	-1.7382	DOWN	0.97059	FALSE	-1.3111	FALSE	-1.6953	DOWN
Cluster-18787.62700	-1.2683	FALSE	4.5432	UP	-0.52414	FALSE	-0.11026	FALSE	2.3644	UP
Cluster-18787.85634	-1.1655	FALSE	-1.9905	DOWN	-1.1333	FALSE	-1.7442	DOWN	-1.2676	FALSE
Cluster-18787.85636	-1.0011	DOWN	-0.9598	FALSE	-0.44416	FALSE	-0.87848	FALSE	-0.86974	FALSE
Cluster-18787.85631	-2.4915	DOWN	-2.969	DOWN	-2.0439	DOWN	-2.7051	DOWN	-2.3907	DOWN
Cluster-18787.85630	-0.8786	FALSE	-1.6026	DOWN	-0.49674	FALSE	-0.92921	FALSE	-1.008	DOWN
Cluster-18787.85633	-10.459	DOWN	-11.442	DOWN	-10.125	DOWN	-11.015	DOWN	-11.119	DOWN
Cluster-18787.85639	3.7758	UP	3.8069	UP	5.6597	FALSE	4.3275	UP	4.5717	UP
Cluster-18787.85638	-1.4418	DOWN	-1.6118	DOWN	-1.0755	DOWN	-1.78	DOWN	-1.2044	DOWN
Cluster-18787.3915	-6.1571	DOWN	-3.8311	DOWN	-4.8945	DOWN	-2.1936	DOWN	-2.9312	DOWN
Cluster-18787.37873	-0.24463	FALSE	-0.18544	FALSE	1.4639	UP	0.87151	FALSE	-1.1467	FALSE
Cluster-18787.80945	-1.0565	DOWN	-1.2076	DOWN	-0.19668	FALSE	-0.083227	FALSE	-1.2522	DOWN
Cluster-18787.124823	1.6842	UP	-1.04	FALSE	0.11742	FALSE	-0.66997	FALSE	-0.72159	FALSE
Cluster-18787.32324	1.1143	FALSE	2.4529	UP	0.792	FALSE	0.95082	FALSE	1.2321	FALSE
Cluster-18787.133066	NA	FALSE	NA	FALSE	4.1687	FALSE	4.9602	UP	-0.25745	FALSE
Cluster-18787.155270	-4.3236	FALSE	-3.7548	FALSE	-4.5899	FALSE	-4.9452	DOWN	-4.954	DOWN
Cluster-18787.50497	0.67464	FALSE	1.2864	UP	-0.13298	FALSE	-0.031183	FALSE	0.083299	FALSE
Cluster-18787.75887	-8.8394	DOWN	-9.4046	DOWN	-11.31	DOWN	-10.607	DOWN	-9.9936	DOWN
Cluster-18787.78705	0.2735	FALSE	1.7422	UP	-0.36513	FALSE	0.56252	FALSE	-0.22317	FALSE
Cluster-18787.78704	0.4356	FALSE	2.1221	UP	0.45006	FALSE	0.63763	FALSE	-0.24825	FALSE
Cluster-18787.64764	-5.9394	DOWN	-1.4316	FALSE	-13.569	FALSE	-5.0759	DOWN	-5.3789	DOWN
Cluster-18787.85732	6.7208	UP	9.263	UP	4.9593	UP	4.4595	FALSE	9.4894	UP
Cluster-18787.85739	0.90878	FALSE	1.8845	UP	0.61882	FALSE	0.53777	FALSE	0.88616	FALSE
Cluster-18787.137089	0.96847	FALSE	0.92268	FALSE	1.6342	UP	0.73295	FALSE	0.51267	FALSE
Cluster-18787.29156	5.5731	UP	-3.4739	FALSE	-1.2467	FALSE	-1.4657	FALSE	NA	FALSE
Cluster-18787.35742	-4.9989	DOWN	-1.3028	FALSE	-1.8742	DOWN	-1.8383	DOWN	-2.7459	FALSE
Cluster-18787.84062	-1.9988	DOWN	-1.7511	DOWN	-1.8716	DOWN	-1.8913	DOWN	-1.8457	DOWN
Cluster-18787.5822	NA	FALSE	-3.3315	FALSE	-6.5963	FALSE	-7.3542	DOWN	-4.1331	FALSE
Cluster-18787.155705	-9.3069	DOWN	-5.1216	DOWN	-5.3765	DOWN	-4.8416	FALSE	-8.4905	FALSE
Cluster-18787.155701	-1.4839	FALSE	0.42083	FALSE	-5.8669	FALSE	-6.9332	DOWN	-3.8775	FALSE
Cluster-18787.155702	-2.3164	FALSE	NA	FALSE	-4.9716	FALSE	-7.1232	DOWN	-3.9764	FALSE
Cluster-18787.41805	-3.529	FALSE	-4.514	FALSE	-5.112	DOWN	-4.8174	FALSE	-4.5433	FALSE
Cluster-18787.41803	0.72801	FALSE	1.945	UP	1.0141	FALSE	1.2516	FALSE	1.0897	FALSE
Cluster-18787.41801	1.7743	FALSE	10.327	FALSE	3.4729	FALSE	0.52059	FALSE	2.598	UP
Cluster-18787.126522	0.54445	FALSE	-0.63974	FALSE	-0.20495	FALSE	1.2066	UP	-0.010077	FALSE
Cluster-18787.96617	-0.35468	FALSE	-4.867	DOWN	-0.85071	FALSE	-0.088159	FALSE	0.013293	FALSE
Cluster-18787.138047	2.9752	UP	1.7864	UP	3.2485	UP	4.0598	UP	5.6061	UP
Cluster-18787.100912	1.7033	UP	0.35355	FALSE	1.0207	FALSE	1.9353	UP	1.8622	UP
Cluster-18787.100917	0.38757	FALSE	-0.015939	FALSE	0.42926	FALSE	1.0946	FALSE	1.8151	UP
Cluster-18787.78091	-1.1166	DOWN	-0.44631	FALSE	-0.72521	FALSE	-0.73629	FALSE	-1.0707	FALSE
Cluster-18787.78092	-0.56717	FALSE	-1.5238	DOWN	-0.61364	FALSE	-0.66156	FALSE	-0.76267	FALSE
Cluster-18787.130217	-5.2203	DOWN	-3.3271	FALSE	-5.03	DOWN	-4.9893	DOWN	-4.8576	FALSE
Cluster-18787.128223	3.9356	UP	6.1032	UP	-1.026	FALSE	1.1528	FALSE	-0.70751	FALSE
Cluster-18787.119098	7.5223	UP	6.104	UP	9.4116	UP	8.1375	UP	5.9428	UP
Cluster-18787.43429	NA	FALSE	2.7205	UP	1.8443	FALSE	-1.0115	FALSE	3.3726	FALSE
Cluster-18787.149666	NA	FALSE	-4.9241	DOWN	NA	FALSE	NA	FALSE	NA	FALSE
Cluster-18787.47709	-2.7893	DOWN	-0.37699	FALSE	-1.3974	FALSE	-1.5079	FALSE	-1.1544	FALSE
Cluster-18787.98868	6.0331	UP	6.6689	UP	4.8172	UP	5.0767	UP	NA	FALSE
Cluster-18787.75213	-2.1005	DOWN	-1.7615	DOWN	-1.415	DOWN	-0.96989	FALSE	-1.5149	DOWN
Cluster-18787.146457	-5.7767	DOWN	-5.2687	DOWN	-5.0984	DOWN	-5.4759	DOWN	-4.9669	DOWN
Cluster-18787.106572	1.1071	UP	-0.20478	FALSE	-0.37814	FALSE	-0.25287	FALSE	-0.72876	FALSE
Cluster-18787.106571	4.9396	UP	4.0531	FALSE	3.7348	FALSE	NA	FALSE	NA	FALSE
Cluster-18787.86192	-1.0367	FALSE	-0.32007	FALSE	-1.4809	DOWN	-1.0346	FALSE	-1.3098	DOWN
Cluster-12777.9	-1.2635	FALSE	-1.5657	FALSE	-0.82912	FALSE	-0.84739	FALSE	-1.7404	DOWN
Cluster-18787.32795	5.1875	UP	4.523	FALSE	4.8991	UP	4.9131	UP	5.3052	UP
Cluster-24282.7	1.4966	UP	0.89224	FALSE	1.1094	FALSE	1.3356	FALSE	0.37646	FALSE
Cluster-24282.8	1.3867	UP	1.4101	FALSE	0.7486	FALSE	0.57023	FALSE	0.30411	FALSE
Cluster-18787.47750	-8.6243	DOWN	-8.2948	DOWN	-7.7026	DOWN	-7.4012	DOWN	-8.5809	DOWN
Cluster-18787.93244	0.14695	FALSE	-0.22746	FALSE	-2.0939	DOWN	-2.1085	DOWN	-0.61679	FALSE
Cluster-18787.93241	-0.20505	FALSE	0.38816	FALSE	-1.7619	DOWN	-1.4184	DOWN	-0.75686	FALSE
Cluster-18787.95785	4.8587	UP	4.3299	FALSE	4.1606	FALSE	3.6374	FALSE	4.3404	FALSE
Cluster-18787.130396	-6.4545	DOWN	-5.9502	DOWN	-4.9051	DOWN	-4.3594	FALSE	-4.6516	FALSE
Cluster-18787.130394	1.5657	UP	0.90554	FALSE	2.4896	UP	1.6716	UP	1.2276	UP
Cluster-22050.0	0.35877	FALSE	1.6851	UP	-0.67336	FALSE	0.10056	FALSE	0.32761	FALSE
Cluster-18787.138974	1.1402	FALSE	2.0225	UP	1.0058	FALSE	1.7617	UP	1.3529	FALSE
Cluster-18787.19017	-0.63064	FALSE	-0.54524	FALSE	-1.0649	FALSE	-1.5872	DOWN	-1.666	DOWN
Cluster-18787.19013	-0.41419	FALSE	-0.93215	FALSE	-0.83963	FALSE	-1.4497	FALSE	-1.5407	DOWN
Cluster-18787.121443	4.1604	FALSE	5.3723	UP	6.0369	UP	5.6568	UP	5.3304	UP
Cluster-18787.121444	-4.8897	DOWN	-4.0719	FALSE	-4.9517	DOWN	-4.6333	FALSE	-3.4887	FALSE
Cluster-18787.90466	-2.6955	DOWN	-1.5186	DOWN	-1.8786	FALSE	-1.7466	FALSE	-2.862	DOWN
Cluster-18787.90462	0.65705	FALSE	-0.18941	FALSE	1.3345	UP	0.44669	FALSE	-0.10284	FALSE
Cluster-18787.99967	-1.0681	DOWN	0.048008	FALSE	-1.1179	DOWN	-0.99887	FALSE	-0.70901	FALSE
Cluster-18787.89183	0.33125	FALSE	0.049508	FALSE	1.0242	UP	0.66393	FALSE	0.97988	FALSE
Cluster-18787.44388	-1.0279	FALSE	-1.7135	DOWN	-1.3193	FALSE	-0.70655	FALSE	-1.1981	FALSE
Cluster-18787.92416	0.85732	FALSE	NA	FALSE	3.0481	UP	-1.1345	FALSE	1.3565	FALSE
Cluster-18787.148638	-4.1783	FALSE	-7.5848	FALSE	-4.713	FALSE	-4.9055	FALSE	-5.5129	DOWN
Cluster-18787.69995	-1.4819	DOWN	-1.1755	FALSE	-1.344	FALSE	-0.67933	FALSE	-0.94143	FALSE
Cluster-18787.101452	0.3444	FALSE	0.24181	FALSE	1.3225	UP	0.61816	FALSE	-0.18026	FALSE
Cluster-18787.114596	-2.4004	FALSE	-0.44599	FALSE	-1.488	FALSE	-5.5504	DOWN	-1.3791	FALSE
Cluster-18787.114597	-0.53173	FALSE	-3.1662	FALSE	-2.201	DOWN	-0.32281	FALSE	-1.1099	FALSE
Cluster-18787.109624	-1.4559	DOWN	-1.727	DOWN	-0.13656	FALSE	-0.65139	FALSE	-0.77821	FALSE
Cluster-18787.109621	-0.27968	FALSE	-1.0661	DOWN	0.12531	FALSE	-0.32777	FALSE	-0.72157	FALSE
Cluster-18974.0	1.3664	FALSE	3.3762	UP	0.13738	FALSE	0.59268	FALSE	0.62649	FALSE
Cluster-18787.67730	1.2527	UP	1.724	UP	1.2358	UP	1.0029	UP	0.76394	FALSE
Cluster-18787.66062	-4.3072	FALSE	-4.5201	DOWN	-4.0659	DOWN	-4.8352	DOWN	-7.0997	DOWN
Cluster-18787.48553	-3.8432	FALSE	5.6229	UP	NA	FALSE	NA	FALSE	NA	FALSE
Cluster-18787.25222	-1.0417	FALSE	-0.46804	FALSE	-0.82991	FALSE	-2.3677	DOWN	-1.6153	FALSE
Cluster-18787.87084	-1.0396	FALSE	1.4396	FALSE	-8.1904	DOWN	1.4679	UP	3.3286	UP
Cluster-18787.87085	-6.7873	FALSE	1.3855	FALSE	-4.6096	FALSE	3.1887	UP	8.5222	UP
Cluster-18787.87080	-0.8867	FALSE	-1.8934	DOWN	-0.6695	FALSE	-0.67237	FALSE	-0.74673	FALSE
Cluster-18787.87082	-0.50757	FALSE	-2.112	DOWN	-0.81858	FALSE	-1.1076	FALSE	-0.40573	FALSE
Cluster-18787.140058	NA	FALSE	NA	FALSE	NA	FALSE	4.1657	FALSE	4.6601	UP
Cluster-18787.134656	-3.9116	FALSE	-5.6147	FALSE	-7.7738	FALSE	-6.1993	DOWN	-4.8722	FALSE
Cluster-18787.134652	-6.4384	DOWN	-6.8041	DOWN	-6.8675	DOWN	-7.1068	DOWN	-6.8892	DOWN
Cluster-18787.114723	-4.6504	FALSE	-6.5534	FALSE	-4.863	FALSE	-2.7528	FALSE	-5.1636	DOWN
Cluster-18787.120611	4.5384	FALSE	4.624	FALSE	3.6631	FALSE	5.5772	UP	4.683	UP
Cluster-18787.81668	1.293	UP	1.1925	UP	0.95485	FALSE	-0.41695	FALSE	1.3823	UP
Cluster-18787.81666	5.3393	UP	2.0608	UP	2.1346	FALSE	0.74095	FALSE	0.67251	FALSE
Cluster-18787.57731	4.4098	FALSE	5.1474	UP	4.8862	UP	4.5122	FALSE	4.4839	FALSE
Cluster-18787.90340	2.4427	UP	2.4553	FALSE	0.76175	FALSE	4.7732	UP	-0.19736	FALSE
Cluster-18787.88715	-2.6812	DOWN	0.8161	FALSE	-2.7993	DOWN	-0.7644	FALSE	-0.76068	FALSE
Cluster-18787.153552	4.6902	UP	5.3293	UP	4.3495	FALSE	4.2574	FALSE	NA	FALSE
Cluster-18787.12827	-2.0459	DOWN	-0.58799	FALSE	-1.5869	DOWN	-1.2837	DOWN	-1.7421	DOWN
Cluster-18787.100205	0.60075	FALSE	1.9024	UP	0.47988	FALSE	0.49649	FALSE	0.62898	FALSE
Cluster-18787.67347	NA	FALSE	NA	FALSE	3.683	FALSE	4.1021	FALSE	4.7543	UP
Cluster-18787.108036	-1.3118	FALSE	-1.1226	FALSE	1.6661	FALSE	-0.52716	FALSE	1.7816	UP
Cluster-18787.108039	4.0305	FALSE	-1.3646	FALSE	1.3674	FALSE	0.68095	FALSE	1.9272	UP
Cluster-18787.21783	-0.28893	FALSE	1.9613	UP	-0.88576	FALSE	-0.44177	FALSE	-0.68413	FALSE
Cluster-18787.104008	0.53386	FALSE	1.2188	UP	0.74038	FALSE	-0.49112	FALSE	-3.2621	DOWN
Cluster-18787.50601	-1.0577	FALSE	-2.4341	DOWN	-0.39659	FALSE	-0.40658	FALSE	-0.50825	FALSE
Cluster-18787.104005	2.2605	UP	3.1022	FALSE	2.7086	FALSE	0.19638	FALSE	-0.71459	FALSE
Cluster-18787.149820	-1.2668	FALSE	-0.61473	FALSE	-1.2699	DOWN	-1.0423	FALSE	-1.406	DOWN
Cluster-18787.103611	-1.3959	FALSE	-2.7701	DOWN	-1.258	FALSE	-1.2188	FALSE	-1.164	FALSE
Cluster-18787.84236	-2.652	DOWN	-0.86575	FALSE	-2.5981	DOWN	-2.4304	DOWN	-1.9619	DOWN
Cluster-18787.84237	-2.9024	DOWN	-0.988	FALSE	-3.2453	DOWN	-3.3736	DOWN	-2.0163	DOWN
Cluster-18787.84234	0.085223	FALSE	-1.2327	DOWN	-0.681	FALSE	-0.79765	FALSE	-1.2776	FALSE
Cluster-18787.109998	-2.4591	DOWN	-1.8765	DOWN	-1.0593	FALSE	0.089993	FALSE	0.027037	FALSE
Cluster-18787.1269	0.43635	FALSE	0.46344	FALSE	4.1167	UP	0.66586	FALSE	0.81274	FALSE
Cluster-18787.77663	-0.43092	FALSE	-0.1837	FALSE	-2.1613	DOWN	-1.9392	DOWN	-1.3277	DOWN
Cluster-18787.151364	-1.2219	FALSE	-0.6993	FALSE	-6.1929	DOWN	-1.7896	FALSE	-1.4804	FALSE
Cluster-18787.82825	-1.8774	DOWN	-0.70687	FALSE	-1.9805	DOWN	-1.5749	DOWN	-1.277	FALSE
Cluster-18787.82827	-2.262	DOWN	-0.59498	FALSE	-1.7246	DOWN	-1.2542	DOWN	-1.7378	DOWN
Cluster-18787.82821	-2.2218	DOWN	-0.74583	FALSE	-1.933	DOWN	-1.5818	DOWN	-1.5337	DOWN
Cluster-22620.0	0.47813	FALSE	3.8598	UP	-0.39694	FALSE	-0.48576	FALSE	-2.3233	FALSE
Cluster-18787.17207	2.4402	FALSE	4.5941	UP	0.92703	FALSE	3.1506	FALSE	0.98042	FALSE
Cluster-18787.68412	-11.496	DOWN	-2.3041	FALSE	-5.1663	DOWN	14.26	UP	0.86383	FALSE
Cluster-18787.141926	0.31747	FALSE	1.5652	UP	-1.6424	DOWN	-0.11609	FALSE	-0.051491	FALSE
Cluster-18787.32325	-5.4815	DOWN	-5.2989	DOWN	-5.9678	DOWN	-5.8061	DOWN	-5.9331	DOWN
Cluster-18787.116176	-2.6333	DOWN	-0.61901	FALSE	-3.5626	DOWN	0.13001	FALSE	2.0233	UP
Cluster-18787.136430	NA	FALSE	-4.3939	FALSE	NA	FALSE	5.2172	UP	NA	FALSE
Cluster-18787.86709	4.3635	FALSE	4.9008	UP	2.4971	FALSE	4.7306	UP	3.2964	FALSE
Cluster-18787.86703	NA	FALSE	7.5701	FALSE	6.3252	UP	2.0359	FALSE	1.2916	FALSE
Cluster-18787.74413	-5.9071	DOWN	-3.2715	FALSE	-5.291	DOWN	-4.6452	FALSE	-5.4201	DOWN
Cluster-18787.35635	-1.5011	FALSE	0.86493	FALSE	-3.5071	FALSE	0.53814	FALSE	1.9973	UP
Cluster-18787.90951	-0.77013	FALSE	-1.0888	DOWN	-0.41429	FALSE	-0.35965	FALSE	-0.18655	FALSE
Cluster-18787.112443	-0.83446	FALSE	-1.9216	FALSE	-1.2381	FALSE	-0.40136	FALSE	-3.1955	DOWN
Cluster-18787.117191	0.78766	FALSE	1.2838	FALSE	0.55189	FALSE	0.45758	FALSE	1.4352	UP
Cluster-18787.46214	1.7536	UP	1.9831	FALSE	1.4343	FALSE	1.4477	FALSE	-0.21747	FALSE
Cluster-18787.136215	3.0687	UP	2.4568	UP	2.7354	FALSE	2.4705	FALSE	2.7116	FALSE
Cluster-18787.41975	5.2002	UP	4.9012	UP	4.7328	UP	4.9434	UP	4.4703	FALSE
Cluster-18787.115130	-1.164	FALSE	-0.59145	FALSE	-1.2547	DOWN	-0.9243	FALSE	-0.49141	FALSE
Cluster-18787.126234	-1.9607	DOWN	-0.91421	FALSE	-2.332	DOWN	-1.1891	DOWN	-1.1711	DOWN
Cluster-18787.87423	-0.75347	FALSE	0.7347	FALSE	-2.4626	DOWN	-0.10166	FALSE	1.0704	UP
Cluster-18787.96725	-0.2408	FALSE	-0.40657	FALSE	-1.6676	DOWN	-1.5089	DOWN	-1.2068	FALSE
Cluster-18787.61073	0.40755	FALSE	1.8312	UP	0.69918	FALSE	0.44171	FALSE	0.78182	FALSE
Cluster-18787.78160	-1.7144	DOWN	-1.3462	DOWN	-0.73176	FALSE	-0.19961	FALSE	0.47135	FALSE
Cluster-18787.78163	-1.5055	FALSE	-2.7121	DOWN	-1.1624	FALSE	-0.36074	FALSE	0.041223	FALSE
Cluster-18787.78164	-1.7788	FALSE	-1.4012	FALSE	-0.0061716	FALSE	1.0871	UP	0.65508	FALSE
Cluster-18787.31036	2.2525	UP	2.6566	UP	1.9824	UP	1.5321	UP	1.897	UP
Cluster-18787.137629	4.8695	UP	1.9826	UP	-4.178	FALSE	5.2629	UP	0.044773	FALSE
Cluster-18787.48980	6.3401	UP	5.4584	UP	6.5611	UP	6.1224	UP	6.5156	UP
Cluster-18787.81283	0.39824	FALSE	0.54335	FALSE	-1.5776	DOWN	-1.0881	FALSE	-0.61446	FALSE
Cluster-18787.82661	0.83394	FALSE	2.0474	UP	0.5784	FALSE	1.7946	FALSE	2.0972	UP
Cluster-18787.82660	6.2974	UP	7.4189	UP	6.4082	UP	6.4845	UP	7.6597	UP
Cluster-18787.82993	-0.93269	FALSE	-1.722	DOWN	-1.3159	FALSE	-0.84691	FALSE	0.22828	FALSE
Cluster-18787.121045	-2.1524	DOWN	-1.0772	FALSE	-1.7277	DOWN	-1.4124	FALSE	-1.5735	DOWN
Cluster-25025.1	2.6438	FALSE	4.9617	UP	NA	FALSE	NA	FALSE	0.81539	FALSE
Cluster-18787.68691	NA	FALSE	-3.6875	FALSE	-4.3151	FALSE	-5.4133	DOWN	-5.0565	FALSE
Cluster-18787.8207	0.36041	FALSE	-0.18334	FALSE	1.5033	UP	0.83002	FALSE	0.79562	FALSE
Cluster-18787.66238	2.3342	UP	6.2418	UP	1.0581	FALSE	0.37212	FALSE	5.0763	UP
Cluster-18787.66236	NA	FALSE	NA	FALSE	-4.9376	DOWN	-4.1905	FALSE	NA	FALSE
Cluster-18787.64697	0.48885	FALSE	5.0531	UP	2.1082	FALSE	2.7619	FALSE	4.7486	UP
Cluster-18787.64695	-4.0725	FALSE	-4.8552	DOWN	-4.7683	FALSE	-4.4202	FALSE	-4.5436	FALSE
Cluster-18787.85859	-1.1421	DOWN	-0.9773	FALSE	-0.84215	FALSE	-1.6655	DOWN	-1.5425	DOWN
Cluster-18787.85858	-0.97154	FALSE	-0.88251	FALSE	-0.45781	FALSE	-1.2574	DOWN	-1.3053	DOWN
Cluster-18787.85855	-1.3219	DOWN	1.301	UP	-0.90396	FALSE	-1.2443	DOWN	-0.14948	FALSE
Cluster-18787.85857	-1.0623	FALSE	-1.5009	DOWN	-1.0305	FALSE	-2.0386	FALSE	-1.3774	FALSE
Cluster-18787.85850	0.20364	FALSE	1.2206	UP	0.17248	FALSE	-0.046579	FALSE	-0.20864	FALSE
Cluster-14718.11	-4.4345	DOWN	-2.3422	DOWN	-3.7873	DOWN	0.1016	FALSE	0.46619	FALSE
Cluster-18787.18472	5.4083	UP	4.5968	FALSE	4.062	FALSE	NA	FALSE	NA	FALSE
Cluster-18787.75958	0.83334	FALSE	0.94628	FALSE	1.4677	UP	1.6988	UP	1.7225	UP
Cluster-18787.19700	-1.05	FALSE	0.68386	FALSE	-2.5084	DOWN	-0.43242	FALSE	-0.14394	FALSE
Cluster-18787.48416	-1.4035	DOWN	-0.37205	FALSE	-0.69116	FALSE	0.010366	FALSE	0.027792	FALSE
Cluster-18787.80124	2.0566	FALSE	4.0393	FALSE	5.9979	UP	6.0309	UP	4.8921	UP
Cluster-20111.12	-2.1726	FALSE	-2.59	FALSE	-2.5042	DOWN	-0.60605	FALSE	-0.80782	FALSE
Cluster-18787.153859	-1.7515	FALSE	1.6434	FALSE	-0.45915	FALSE	1.044	FALSE	2.8266	UP
Cluster-25689.1	-0.69495	FALSE	-0.11874	FALSE	-2.949	DOWN	1.3622	FALSE	1.0842	FALSE
Cluster-18787.83476	-1.2775	DOWN	-0.65222	FALSE	-1.4118	DOWN	-1.5371	DOWN	-1.2518	FALSE
Cluster-18787.89008	5.6994	UP	6.1436	UP	4.8901	UP	5.1674	UP	5.3112	UP
Cluster-18787.83473	-0.6487	FALSE	1.408	UP	-0.13783	FALSE	-0.67611	FALSE	-0.16618	FALSE
Cluster-18787.111536	-1.6034	FALSE	-3.2714	DOWN	-0.842	FALSE	NA	FALSE	-0.69	FALSE
Cluster-18787.91602	0.096621	FALSE	1.0083	UP	-0.33129	FALSE	-0.57721	FALSE	-0.91735	FALSE
Cluster-18787.91608	-3.5807	DOWN	3.3802	FALSE	-3.0339	FALSE	4.0437	FALSE	0.52424	FALSE
Cluster-18787.82780	-1.0298	DOWN	-0.67234	FALSE	-1.2528	DOWN	-0.29961	FALSE	-0.23624	FALSE
Cluster-4475.0	NA	FALSE	NA	FALSE	-5.7896	DOWN	NA	FALSE	NA	FALSE
Cluster-18787.68103	-5.1772	DOWN	-4.7825	FALSE	-5.9337	DOWN	-5.1148	DOWN	-2.8432	FALSE
Cluster-18787.68107	-0.72711	FALSE	-0.64414	FALSE	1.3726	UP	-0.24329	FALSE	-1.3161	FALSE
Cluster-18787.76007	2.4929	UP	1.708	FALSE	2.8782	UP	1.8977	UP	1.4194	FALSE
Cluster-18787.93291	4.5805	FALSE	4.6174	FALSE	6.5393	UP	6.4668	UP	6.4195	UP
Cluster-18787.93293	2.2759	UP	2.8835	UP	3.4911	UP	3.4487	UP	3.5504	UP
Cluster-18787.93294	NA	FALSE	3.4804	FALSE	5.3251	UP	5.0454	UP	5.6895	UP
Cluster-18787.113587	2.0847	FALSE	1.0344	FALSE	5.1275	UP	2.1689	UP	3.551	UP
Cluster-18787.51346	-0.71634	FALSE	0.11834	FALSE	-2.0873	DOWN	-1.9319	FALSE	-0.76278	FALSE
Cluster-18787.26627	-0.72369	FALSE	0.20651	FALSE	-1.6828	DOWN	-1.3332	FALSE	-0.90227	FALSE
Cluster-18787.87945	1.1076	UP	0.79579	FALSE	1.2818	UP	0.8363	FALSE	0.31836	FALSE
Cluster-18787.35014	5.5085	UP	6.1207	UP	5.1165	UP	5.0664	UP	4.8575	UP
Cluster-18787.142701	0.92897	FALSE	1.9913	UP	-2.8679	FALSE	0.12119	FALSE	-1.036	FALSE
Cluster-18787.142702	NA	FALSE	6.0479	UP	NA	FALSE	NA	FALSE	NA	FALSE
Cluster-21228.1	-1.7933	FALSE	2.1258	FALSE	-3.0589	FALSE	-2.1995	DOWN	-1.1534	FALSE
Cluster-18787.160122	1.7227	UP	0.99367	FALSE	1.2469	FALSE	0.44256	FALSE	0.41604	FALSE
Cluster-18787.77434	-4.6772	DOWN	-5.041	DOWN	-6.1074	DOWN	-6.3684	DOWN	-5.7289	DOWN
Cluster-18787.77439	0.5879	FALSE	1.1839	UP	-0.020462	FALSE	0.068951	FALSE	-0.0059666	FALSE
Cluster-18787.86269	1.3991	UP	-0.52687	FALSE	0.37956	FALSE	-0.015089	FALSE	-0.19683	FALSE
Cluster-18787.86266	1.8438	UP	0.4125	FALSE	0.013572	FALSE	-0.5651	FALSE	-0.14077	FALSE
Cluster-18787.86265	1.8629	UP	0.5585	FALSE	0.07467	FALSE	-0.5051	FALSE	-0.27581	FALSE
Cluster-18787.86263	1.7947	UP	1.0006	UP	0.14774	FALSE	-0.38188	FALSE	-0.31096	FALSE
Cluster-18787.148091	-5.8381	DOWN	-6.2182	DOWN	-9.7534	DOWN	-6.9679	DOWN	-5.9156	DOWN
Cluster-18787.89936	2.4584	UP	-1.2242	FALSE	0.3961	FALSE	0.25023	FALSE	-0.3365	FALSE
Cluster-18787.2389	1.1394	FALSE	0.29218	FALSE	4.6805	UP	NA	FALSE	4.9618	UP
Cluster-18787.2388	-0.012223	FALSE	-1.4015	FALSE	-0.10372	FALSE	5.0528	UP	-1.1764	FALSE
Cluster-18787.17496	-0.20308	FALSE	3.1423	UP	4.3099	FALSE	-0.28999	FALSE	0.18777	FALSE
Cluster-18787.35576	-8.7594	DOWN	-4.5127	FALSE	NA	FALSE	-3.5884	FALSE	NA	FALSE
Cluster-18787.36002	4.7114	UP	NA	FALSE	NA	FALSE	NA	FALSE	NA	FALSE
Cluster-18787.132099	0.23954	FALSE	1.1923	UP	0.050768	FALSE	-0.35228	FALSE	-0.12504	FALSE
Cluster-18787.102795	-7.6167	DOWN	-7.2597	DOWN	-7.2314	DOWN	-7.6567	DOWN	-8.1524	DOWN
Cluster-18787.102792	1.8443	FALSE	1.4998	FALSE	2.3557	UP	1.7611	UP	0.11517	FALSE
Cluster-18787.102791	0.32155	FALSE	-0.3102	FALSE	0.92288	FALSE	1.1579	UP	0.43934	FALSE
Cluster-18787.103442	0.35706	FALSE	1.1082	UP	0.16851	FALSE	0.0057011	FALSE	0.23852	FALSE
Cluster-18787.103445	1.1261	UP	0.85426	FALSE	0.70466	FALSE	0.60338	FALSE	0.66154	FALSE
Cluster-18787.123729	7.2959	UP	6.516	UP	6.6678	UP	6.2919	UP	6.3194	UP
Cluster-18787.50773	-0.22672	FALSE	-2.8103	DOWN	0.6746	FALSE	-1.1522	FALSE	-0.82119	FALSE
Cluster-18787.50770	0.52269	FALSE	1.3726	UP	0.8974	FALSE	0.63718	FALSE	0.76023	FALSE
Cluster-18787.50774	NA	FALSE	4.4216	UP	NA	FALSE	NA	FALSE	NA	FALSE
Cluster-18787.105467	-3.0671	DOWN	-2.722	DOWN	-3.2762	DOWN	-3.3372	DOWN	-2.3727	DOWN
Cluster-18787.84517	-0.049229	FALSE	-0.69477	FALSE	-0.35178	FALSE	-1.1992	DOWN	-1.2116	DOWN
Cluster-18787.139047	3.2131	UP	1.3671	FALSE	1.8944	UP	1.1534	FALSE	0.81527	FALSE
Cluster-18787.83642	-2.3413	DOWN	-1.0463	DOWN	-2.4721	DOWN	-2.7647	DOWN	-1.5572	DOWN
Cluster-18787.81047	-0.66541	FALSE	-1.3318	DOWN	-0.11832	FALSE	-0.35722	FALSE	-0.67375	FALSE
Cluster-18787.81045	-0.66714	FALSE	-1.2244	DOWN	-0.024519	FALSE	-0.35055	FALSE	-0.45997	FALSE
Cluster-18787.81048	-0.42386	FALSE	2.9299	UP	-1.2242	FALSE	-0.69475	FALSE	-0.94135	FALSE
Cluster-18787.96746	0.0076192	FALSE	-1.0902	DOWN	1.6475	UP	-2.2933	DOWN	-2.963	DOWN
Cluster-18787.72072	-1.7162	DOWN	-1.0118	DOWN	0.12068	FALSE	-0.75854	FALSE	-0.62278	FALSE
Cluster-18787.5540	1.0945	UP	0.37279	FALSE	0.50477	FALSE	0.016718	FALSE	-0.59283	FALSE
Cluster-18787.76620	0.73909	FALSE	0.57759	FALSE	1.2151	UP	0.34728	FALSE	0.19954	FALSE
Cluster-18787.87070	0.81117	FALSE	0.11367	FALSE	1.428	UP	0.3567	FALSE	0.074004	FALSE
Cluster-18787.159415	3.038	FALSE	6.189	UP	-4.0953	FALSE	-0.76111	FALSE	2.3846	FALSE
Cluster-18787.45750	-6.2468	DOWN	-5.1796	DOWN	-3.7219	FALSE	-4.2152	FALSE	-6.3596	FALSE
Cluster-18787.54371	3.0848	UP	3.2438	FALSE	2.2199	FALSE	1.4899	FALSE	0.91036	FALSE
Cluster-18787.110830	6.2984	UP	4.962	UP	6.3953	UP	6.2995	UP	5.6105	UP
Cluster-18787.100244	-1.2291	DOWN	-0.77374	FALSE	-0.72771	FALSE	-1.0503	FALSE	-1.4133	DOWN
Cluster-18787.57524	1.89	FALSE	2.5917	FALSE	0.54972	FALSE	4.7874	UP	4.8452	UP
Cluster-18787.54870	2.6068	UP	1.8518	FALSE	3.096	FALSE	2.5796	UP	1.1438	FALSE
Cluster-23472.1	-1.5286	FALSE	3.6839	FALSE	NA	FALSE	4.4574	FALSE	5.7005	UP
Cluster-18787.17518	NA	FALSE	5.3412	UP	NA	FALSE	NA	FALSE	NA	FALSE
Cluster-18787.114030	-6.8384	DOWN	-7.8639	DOWN	-5.8013	DOWN	-7.1967	DOWN	-8.1655	DOWN
Cluster-18787.44078	4.734	UP	1.2218	FALSE	3.2681	FALSE	3.0042	FALSE	0.11317	FALSE
Cluster-18787.44075	4.7937	UP	3.4187	FALSE	5.7858	FALSE	3.1352	FALSE	1.8468	FALSE
Cluster-18787.133249	5.3813	UP	3.956	FALSE	4.199	FALSE	4.6266	UP	NA	FALSE
Cluster-18787.47522	-1.0884	FALSE	2.6576	UP	-3.9902	DOWN	1.3548	UP	2.3253	UP
Cluster-18787.47520	-0.27275	FALSE	1.6833	FALSE	-3.3286	DOWN	0.53984	FALSE	1.4864	UP
Cluster-18787.56688	3.0191	UP	5.0254	UP	1.0768	FALSE	2.3055	FALSE	5.1147	UP
Cluster-18787.84895	-1.5291	DOWN	-0.5108	FALSE	-1.3774	DOWN	-1.9235	DOWN	-1.4754	DOWN
Cluster-18787.84892	-2.133	DOWN	-0.8104	FALSE	-2.8032	DOWN	-2.4664	DOWN	-1.6896	DOWN
Cluster-18787.86633	0.2988	FALSE	-1.147	DOWN	-1.2247	DOWN	-0.83932	FALSE	-0.87239	FALSE
Cluster-18787.77802	0.85685	FALSE	1.9162	UP	0.79	FALSE	0.30102	FALSE	0.084073	FALSE
Cluster-18787.77809	-0.9219	FALSE	-0.83507	FALSE	-0.15473	FALSE	-0.9069	FALSE	-1.0015	DOWN
Cluster-18787.8122	-2.8107	FALSE	-0.76293	FALSE	-4.1974	DOWN	-1.599	FALSE	-1.8333	FALSE
Cluster-16775.1	NA	FALSE	5.0907	UP	NA	FALSE	NA	FALSE	NA	FALSE
Cluster-14576.7	-3.3926	DOWN	-0.9751	FALSE	-3.3774	FALSE	-2.4498	DOWN	-1.144	FALSE
Cluster-14576.4	-4.4262	DOWN	-1.7252	FALSE	-3.0339	FALSE	-2.3796	DOWN	-1.1799	FALSE
Cluster-18787.98974	5.7054	UP	6.5344	UP	6.6593	UP	5.3845	UP	10.591	UP
Cluster-18787.42307	-7.2151	DOWN	-4.6989	FALSE	-5.8681	DOWN	-5.6872	DOWN	-4.5684	DOWN
Cluster-18787.91911	-1.1684	DOWN	0.10607	FALSE	-1.2324	DOWN	-1.8699	DOWN	-1.0852	DOWN
Cluster-18787.131059	-5.3205	DOWN	-2.8448	FALSE	-3.5318	FALSE	-3.7846	DOWN	-4.6727	DOWN
Cluster-18787.19260	1.5046	FALSE	0.61272	FALSE	1.7296	UP	1.4947	UP	1.0867	FALSE
Cluster-17964.1	4.6508	UP	4.5422	FALSE	4.5571	FALSE	4.8734	UP	4.9944	UP
Cluster-18787.45658	1.0414	UP	1.4816	UP	-0.41499	FALSE	0.057111	FALSE	-0.17506	FALSE
Cluster-18787.75840	-2.9446	DOWN	-0.27987	FALSE	-1.2503	FALSE	-1.9474	FALSE	-1.3903	FALSE
Cluster-18787.46108	-1.386	DOWN	0.16052	FALSE	-1.0772	FALSE	-0.61209	FALSE	0.21583	FALSE
Cluster-18787.78134	-5.1109	DOWN	-4.1122	FALSE	-5.0783	DOWN	-4.5418	FALSE	-9.2753	DOWN
Cluster-18787.135862	NA	FALSE	4.4881	FALSE	3.3778	FALSE	-5.3017	DOWN	NA	FALSE
Cluster-18787.138227	-1.3725	DOWN	-0.41812	FALSE	-1.5416	DOWN	-1.6782	DOWN	-1.5708	DOWN
Cluster-18787.97185	-1.824	FALSE	0.17525	FALSE	-3.2225	DOWN	0.9045	FALSE	1.1776	FALSE
Cluster-18787.133169	-0.2981	FALSE	-0.19584	FALSE	-0.033885	FALSE	-2.0718	FALSE	-3.6351	DOWN
Cluster-18787.109474	-0.1933	FALSE	-0.24531	FALSE	0.11619	FALSE	-0.77529	FALSE	5.7091	UP
Cluster-18787.31001	-1.2723	DOWN	0.19086	FALSE	-1.7015	FALSE	0.085766	FALSE	-0.18227	FALSE
Cluster-18787.84913	0.5837	FALSE	0.98992	FALSE	0.16841	FALSE	-0.34668	FALSE	-1.2013	DOWN
Cluster-18787.84915	-0.83234	FALSE	1.2641	UP	-0.40579	FALSE	1.0927	UP	0.86879	FALSE
Cluster-18787.84914	-1.7209	DOWN	-1.1468	DOWN	-1.4394	DOWN	-2.1797	DOWN	-1.3989	DOWN
Cluster-18787.57521	1.9184	FALSE	2.5845	UP	3.3862	UP	1.893	UP	2.3069	UP
Cluster-18787.91498	1.8836	FALSE	0.56767	FALSE	2.3774	UP	0.23825	FALSE	-0.80494	FALSE
Cluster-18787.113329	-4.8432	FALSE	-5.2531	DOWN	-8.7529	FALSE	-4.4053	FALSE	-5.0143	DOWN
Cluster-18787.47170	NA	FALSE	4.3885	UP	1.6303	FALSE	1.0938	FALSE	-1.6371	FALSE
Cluster-18787.47174	NA	FALSE	6.9127	FALSE	-0.095285	FALSE	6.7317	UP	9.6253	UP
Cluster-18787.61845	-2.8581	DOWN	-0.78238	FALSE	-1.1182	DOWN	0.80078	FALSE	0.89571	FALSE
Cluster-18787.117112	-1.8646	FALSE	-1.291	DOWN	-3.242	DOWN	0.55211	FALSE	1.7875	UP
Cluster-18787.130473	-3.2581	DOWN	-1.1128	FALSE	-1.9626	FALSE	0.83197	FALSE	0.25434	FALSE
Cluster-18787.27947	2.2932	UP	2.5526	FALSE	1.6606	FALSE	1.2338	FALSE	0.79479	FALSE
Cluster-18787.53797	0.92556	FALSE	1.1436	UP	1.3462	UP	0.29409	FALSE	0.064885	FALSE
Cluster-18787.53790	-0.69758	FALSE	-1.2176	DOWN	0.30572	FALSE	0.21466	FALSE	-0.66838	FALSE
Cluster-18787.33135	1.8426	UP	1.8896	UP	1.8046	UP	1.1944	UP	0.23989	FALSE
Cluster-18787.88224	-1.7338	DOWN	-1.3402	DOWN	-1.3592	DOWN	-1.1378	DOWN	-1.1762	DOWN
Cluster-18787.86885	0.3739	FALSE	2.3983	UP	-0.28405	FALSE	0.12504	FALSE	0.48874	FALSE
Cluster-18787.86884	0.7093	FALSE	2.4211	UP	-0.79238	FALSE	-1.1506	FALSE	0.10455	FALSE
Cluster-18787.64586	2.6222	FALSE	2.7075	FALSE	6.6369	UP	2.864	FALSE	3.7724	FALSE
Cluster-18787.40723	3.94	UP	1.8152	FALSE	4.0638	UP	2.8315	UP	4.2006	UP
Cluster-18787.71834	-1.1418	FALSE	0.14457	FALSE	-1.6054	DOWN	-1.2384	FALSE	-1.2172	DOWN
Cluster-18787.89300	-0.63528	FALSE	-0.072461	FALSE	-1.2109	DOWN	-1.4866	DOWN	-1.1021	DOWN
Cluster-18787.89303	-1.092	DOWN	-0.44438	FALSE	-1.7825	DOWN	-2.0904	DOWN	-1.3365	DOWN
Cluster-18787.89304	0.59267	FALSE	1.2716	UP	0.31675	FALSE	0.080585	FALSE	0.06895	FALSE
Cluster-18787.97372	0.76516	FALSE	0.19787	FALSE	1.8256	UP	0.583	FALSE	-0.839	FALSE
Cluster-18787.71068	3.0209	UP	0.81511	FALSE	2.9908	UP	0.96646	FALSE	0.38283	FALSE
Cluster-18787.91514	2.8464	UP	0.89443	FALSE	3.1471	UP	2.6788	FALSE	0.25164	FALSE
Cluster-18787.63782	-1.6075	FALSE	-3.4299	DOWN	-0.23544	FALSE	-4.9012	DOWN	-3.5969	DOWN
Cluster-18787.119299	2.002	FALSE	1.0997	FALSE	3.4525	UP	5.5935	FALSE	1.9319	FALSE
Cluster-18787.109003	-2.5641	DOWN	-1.2774	FALSE	-1.9857	DOWN	-1.093	FALSE	-0.9334	FALSE
Cluster-18787.109008	NA	FALSE	4.2672	FALSE	4.9899	FALSE	4.6493	UP	5.3624	UP
Cluster-18787.23279	0.81893	FALSE	1.2149	FALSE	2.316	UP	5.7293	UP	2.6259	FALSE
Cluster-18787.23278	-1.0868	FALSE	-5.5279	DOWN	-6.2379	DOWN	NA	FALSE	1.6811	FALSE
Cluster-18787.22586	-2.926	DOWN	-1.5836	FALSE	-3.354	FALSE	-1.9847	FALSE	-0.94663	FALSE
Cluster-19810.0	-8.9563	DOWN	-5.9102	DOWN	-6.1631	FALSE	-6.2311	DOWN	-6.9951	DOWN
Cluster-18787.84785	-0.14446	FALSE	-1.8947	DOWN	-0.15435	FALSE	-1.7419	DOWN	-1.5055	DOWN
Cluster-18787.84782	-1.3982	DOWN	-0.86337	FALSE	-1.4633	DOWN	-1.8337	DOWN	-1.8607	DOWN
Cluster-18787.84780	-1.1299	FALSE	-0.61684	FALSE	-1.1174	DOWN	-0.56717	FALSE	-0.80873	FALSE
Cluster-18787.89332	-0.97101	FALSE	-5.6173	DOWN	-5.4843	DOWN	-1.2694	FALSE	-1.4287	FALSE
Cluster-18787.26933	-1.4097	FALSE	0.39108	FALSE	-2.187	FALSE	-1.8627	DOWN	-0.76246	FALSE
Cluster-18787.77312	-2.3276	DOWN	-1.7116	DOWN	-2.2075	DOWN	-1.6311	DOWN	-2.1706	DOWN
Cluster-18787.77311	-2.6023	DOWN	-1.7747	DOWN	-2.2293	DOWN	-1.8538	DOWN	-2.0855	DOWN
Cluster-18787.77318	2.3526	FALSE	1.6462	FALSE	1.9979	UP	1.7758	UP	1.2096	FALSE
Cluster-18787.126843	1.4701	FALSE	5.62	UP	0.60145	FALSE	2.8988	UP	1.7882	UP
Cluster-18787.73110	-0.52588	FALSE	0.098122	FALSE	-1.0467	DOWN	-1.0086	DOWN	-0.5442	FALSE
Cluster-18787.5132	0.1297	FALSE	0.07155	FALSE	2.36	UP	-0.05032	FALSE	1.1107	FALSE
Cluster-18787.5131	3.6925	FALSE	NA	FALSE	-4.9552	DOWN	-0.29769	FALSE	-10.385	DOWN
Cluster-18787.120876	0.64968	FALSE	1.1553	UP	0.24752	FALSE	-0.14222	FALSE	0.5407	FALSE
Cluster-18787.93832	2.1044	UP	1.4824	FALSE	2.0302	UP	2.107	UP	2.1712	UP
Cluster-18787.11363	1.3317	FALSE	2.651	FALSE	0.96484	FALSE	2.5954	UP	1.6682	FALSE
Cluster-18787.106875	4.3902	FALSE	4.8369	UP	3.985	FALSE	4.3667	FALSE	4.1903	FALSE
Cluster-18787.53559	4.1027	UP	5.5794	UP	5.8229	UP	5.1802	UP	6.6181	UP
Cluster-18787.413	0.38603	FALSE	4.6683	UP	NA	FALSE	4.2504	FALSE	4.6183	UP
Cluster-18787.101771	4.1662	FALSE	4.3074	FALSE	8.8638	FALSE	4.5442	FALSE	4.9192	UP
Cluster-18787.85375	-1.9333	DOWN	-0.59826	FALSE	-0.60631	FALSE	-0.58974	FALSE	-0.49132	FALSE
Cluster-18787.31154	1.0407	FALSE	2.2527	UP	1.4044	FALSE	0.77144	FALSE	0.23432	FALSE
Cluster-18787.84423	5.6621	UP	5.2788	UP	6.1621	FALSE	6.3281	FALSE	3.6245	FALSE
Cluster-18787.84421	-1.6167	DOWN	-0.42513	FALSE	-0.88609	FALSE	-1.2519	DOWN	-1.5259	DOWN
Cluster-18787.84425	-0.70133	FALSE	-0.91455	FALSE	-0.48718	FALSE	-1.317	DOWN	-1.1871	DOWN
Cluster-18787.84424	-1.1792	DOWN	-0.8082	FALSE	-0.36355	FALSE	-1.2646	DOWN	-1.413	DOWN
Cluster-18787.86481	-5.5763	DOWN	3.5983	FALSE	-3.6768	FALSE	1.2828	FALSE	1.0129	FALSE
Cluster-18787.86485	-1.112	DOWN	-0.94697	FALSE	-1.1975	DOWN	-0.89791	FALSE	-0.94559	FALSE
Cluster-18787.86484	3.0579	UP	-1.724	FALSE	4.5278	FALSE	-1.3971	FALSE	3.3018	FALSE
Cluster-18787.159788	-1.2056	FALSE	-0.097065	FALSE	-3.0207	DOWN	-1.4491	FALSE	-1.2998	FALSE
Cluster-18787.79229	-0.85923	FALSE	2.5212	FALSE	0.95947	FALSE	3.7669	FALSE	3.2522	UP
Cluster-18787.87994	-0.74463	FALSE	-1.2198	DOWN	-0.55532	FALSE	-0.86745	FALSE	-0.90615	FALSE
Cluster-18787.72163	-3.0187	FALSE	-1.4147	FALSE	-6.6666	DOWN	-2.421	FALSE	-3.36	DOWN
Cluster-18787.147944	-4.7603	FALSE	-4.4515	FALSE	-4.3557	FALSE	-4.4924	FALSE	-5.1233	DOWN
Cluster-18787.80001	7.4785	UP	6.4674	UP	5.2047	UP	7.5035	UP	5.7167	UP
Cluster-18787.98928	5.6337	UP	5.922	UP	7.361	UP	6.8601	UP	8.3956	UP
Cluster-18787.57413	0.27184	FALSE	-0.4954	FALSE	-0.0072883	FALSE	0.56523	FALSE	1.2758	UP
Cluster-18787.63775	1.0531	FALSE	1.4069	UP	1.4468	UP	0.89492	FALSE	0.82113	FALSE
Cluster-18787.63771	0.58854	FALSE	0.68823	FALSE	0.61047	FALSE	1.6808	UP	0.048107	FALSE
Cluster-18787.130681	0.17673	FALSE	2.0122	FALSE	0.18902	FALSE	1.4887	UP	0.95936	FALSE
Cluster-18787.60088	0.75931	FALSE	0.8145	FALSE	1.7531	UP	0.8411	FALSE	0.080377	FALSE
Cluster-18787.133333	-2.5313	FALSE	-3.1322	FALSE	-3.7434	FALSE	-4.9226	DOWN	0.33617	FALSE
Cluster-18787.145956	2.2342	UP	2.7657	UP	0.22482	FALSE	1.1765	UP	0.73063	FALSE
Cluster-18787.129508	-1.5114	FALSE	5.1938	UP	0.19928	FALSE	-0.27159	FALSE	-3.6395	DOWN
Cluster-18787.129503	0.88266	FALSE	-0.29365	FALSE	0.2008	FALSE	1.4041	UP	1.7739	UP
Cluster-18787.86524	8.3078	UP	4.1485	FALSE	3.1777	FALSE	5.3281	FALSE	2.7211	FALSE
Cluster-18787.86526	6.163	UP	7.2061	UP	4.4744	UP	7.0763	UP	2.8785	FALSE
Cluster-18787.28104	1.2429	FALSE	5.5549	UP	1.4151	FALSE	-0.081682	FALSE	0.94836	FALSE
Cluster-26462.1	-2.3379	FALSE	1.1394	FALSE	-2.4922	FALSE	-6.1775	DOWN	-1.4685	FALSE
Cluster-6683.2	1.6999	UP	-0.13259	FALSE	0.34819	FALSE	0.1696	FALSE	-1.4419	FALSE
Cluster-18787.31489	5.1574	UP	NA	FALSE	NA	FALSE	4.6562	UP	NA	FALSE
Cluster-18787.117674	3.288	FALSE	3.3958	UP	3.2614	FALSE	NA	FALSE	1.4638	FALSE
Cluster-18787.93688	-0.71551	FALSE	-1.7014	DOWN	-0.72072	FALSE	-0.85967	FALSE	-1.4079	FALSE
Cluster-18787.134169	0.035861	FALSE	1.0868	UP	-0.14728	FALSE	-0.64956	FALSE	-0.49702	FALSE
Cluster-18787.134160	1.4486	UP	0.055617	FALSE	0.67862	FALSE	0.055905	FALSE	-0.34213	FALSE
Cluster-18787.129138	1.6427	FALSE	5.4861	UP	1.2435	FALSE	2.2365	FALSE	0.13469	FALSE
Cluster-18787.64366	4.6645	UP	0.19125	FALSE	0.47178	FALSE	-0.1228	FALSE	0.36598	FALSE
Cluster-18787.64369	1.1878	UP	0.90241	FALSE	0.79664	FALSE	0.46111	FALSE	-0.17614	FALSE
Cluster-18787.69067	0.57835	FALSE	NA	FALSE	4.5735	FALSE	4.7972	UP	5.344	UP
Cluster-18787.69065	NA	FALSE	NA	FALSE	NA	FALSE	-6.0318	DOWN	-6.6039	DOWN
Cluster-18787.69069	NA	FALSE	-4.0964	FALSE	-5.6288	DOWN	NA	FALSE	NA	FALSE
Cluster-16526.3	-4.4008	DOWN	-2.1141	FALSE	-1.6053	FALSE	-2.6017	FALSE	-2.5907	FALSE
Cluster-18787.144969	-0.30798	FALSE	5.709	UP	0.99213	FALSE	-0.77672	FALSE	-1.0542	FALSE
Cluster-18787.23447	-0.62474	FALSE	0.21984	FALSE	-2.0507	DOWN	-1.4109	DOWN	-0.9368	FALSE
Cluster-18787.20811	1.0518	UP	0.9696	FALSE	0.78583	FALSE	0.84288	FALSE	0.38912	FALSE
Cluster-18787.128575	0.1569	FALSE	2.3157	FALSE	NA	FALSE	6.7532	UP	6.3729	UP
Cluster-18787.128573	5.9719	FALSE	-0.51481	FALSE	2.0538	UP	-5.1691	DOWN	-1.4651	FALSE
Cluster-18787.128571	-9.5278	FALSE	NA	FALSE	5.1805	UP	-12.429	FALSE	-1.964	FALSE
Cluster-18787.57628	-5.4898	DOWN	-5.6384	DOWN	-5.4628	DOWN	-5.8362	DOWN	-5.7499	DOWN
Cluster-18787.123494	2.6106	UP	1.6275	FALSE	0.47344	FALSE	1.6145	FALSE	0.13892	FALSE
Cluster-18787.123499	2.7437	UP	2.2311	UP	1.4998	FALSE	1.1821	FALSE	0.72753	FALSE
Cluster-18787.31317	2.4781	UP	3.0603	UP	1.3227	FALSE	2.2838	FALSE	0.6935	FALSE
Cluster-18787.84824	-1.5001	DOWN	-1.0586	DOWN	-1.5588	DOWN	-1.3905	DOWN	-1.5543	DOWN
Cluster-18787.159175	-7.03	FALSE	-0.097208	FALSE	NA	FALSE	-12.248	FALSE	-5.0539	DOWN
Cluster-18787.159174	3.4266	FALSE	4.9462	UP	NA	FALSE	3.879	FALSE	4.7766	UP
Cluster-18787.106009	-0.0403	FALSE	-0.63029	FALSE	-0.21752	FALSE	0.48224	FALSE	1.3863	UP
Cluster-18787.13079	-8.6175	FALSE	-5.2573	DOWN	-5.2891	DOWN	-5.2307	DOWN	-4.937	DOWN
Cluster-17602.2	5.8816	UP	6.5262	UP	6.5452	UP	7.6916	UP	4.4055	FALSE
Cluster-18787.78418	-0.044916	FALSE	-0.57127	FALSE	-2.5553	DOWN	-2.0866	DOWN	-1.2054	FALSE
Cluster-18787.78411	-3.2534	DOWN	NA	FALSE	NA	FALSE	NA	FALSE	NA	FALSE
Cluster-18787.45842	-0.34424	FALSE	-0.30184	FALSE	-1.6131	DOWN	-1.0507	FALSE	-0.72474	FALSE
Cluster-13186.1	1.8802	UP	0.86869	FALSE	0.3655	FALSE	0.21572	FALSE	0.07324	FALSE
Cluster-18787.43875	-5.5447	DOWN	NA	FALSE	NA	FALSE	NA	FALSE	NA	FALSE
Cluster-18787.66424	-1.0182	FALSE	-6.8978	DOWN	-0.86763	FALSE	-1.7766	DOWN	-1.4174	FALSE
Cluster-18787.109293	0.59042	FALSE	1.4047	UP	0.21962	FALSE	0.089592	FALSE	0.042068	FALSE
Cluster-18787.109290	5.6316	UP	4.9474	UP	5.0659	UP	6.7975	UP	6.6077	UP
Cluster-18787.62427	0.61152	FALSE	0.88334	FALSE	5.6503	UP	0.15403	FALSE	2.1337	UP
Cluster-20406.0	-2.9899	FALSE	-1.252	FALSE	-3.2135	DOWN	0.09809	FALSE	0.04338	FALSE
Cluster-18787.30769	4.3302	FALSE	NA	FALSE	4.7642	UP	NA	FALSE	4.4496	FALSE
Cluster-18787.77186	0.48853	FALSE	-0.040535	FALSE	1.2428	FALSE	-0.028598	FALSE	5.2885	UP
Cluster-18787.77183	-5.3063	DOWN	0.79781	FALSE	-0.39291	FALSE	NA	FALSE	-2.7234	FALSE
Cluster-18787.77180	-3.0795	DOWN	-1.0186	DOWN	-2.5604	DOWN	1.5851	UP	3.1798	UP
Cluster-18787.49354	0.52732	FALSE	0.96766	FALSE	1.0937	UP	1.4696	UP	0.81089	FALSE
Cluster-18787.89016	-6.1785	DOWN	-5.2785	DOWN	-5.5274	DOWN	-5.5595	FALSE	-8.4386	DOWN
Cluster-18787.40652	4.0012	UP	6.2287	UP	4.8847	UP	4.9074	UP	4.863	UP
Cluster-18787.106949	0.33897	FALSE	3.2866	UP	-1.1542	FALSE	-2.2315	FALSE	-1.0853	FALSE
Cluster-18787.142775	1.0633	UP	0.67902	FALSE	1.0319	UP	1.351	UP	1.2623	UP
Cluster-18787.142776	-5.9005	DOWN	-4.9524	DOWN	-5.4056	DOWN	-5.869	DOWN	-6.4036	DOWN
Cluster-18787.100169	NA	FALSE	4.3246	FALSE	4.7239	UP	4.0813	FALSE	3.7828	FALSE
Cluster-18787.90738	0.086197	FALSE	-0.4853	FALSE	1.1706	UP	1.6167	FALSE	-0.70903	FALSE
Cluster-18787.139893	4.2721	FALSE	3.9634	FALSE	4.8594	UP	3.9298	FALSE	4.6831	UP
Cluster-18787.83655	0.4584	FALSE	2.4575	UP	-1.2216	FALSE	0.056299	FALSE	0.72189	FALSE
Cluster-18787.156925	5.0284	UP	5.6617	UP	6.3454	UP	6.1797	UP	6.3679	UP
Cluster-18787.11194	-3.5962	FALSE	-4.3099	FALSE	-5.2386	DOWN	-4.4492	FALSE	-5.4956	DOWN
Cluster-18787.123982	-0.05179	FALSE	1.1775	UP	-0.13979	FALSE	-0.089894	FALSE	15.315	FALSE
Cluster-18787.150344	-2.2485	DOWN	-0.051629	FALSE	-2.2001	DOWN	-2.1037	FALSE	-1.3292	FALSE
Cluster-18787.88216	-2.1917	DOWN	-0.88691	FALSE	-2.0407	DOWN	-1.4394	DOWN	-1.0348	DOWN
Cluster-18787.88210	-1.7369	DOWN	-1.3081	DOWN	-1.5264	FALSE	-1.5371	DOWN	-1.0093	FALSE
Cluster-18787.88212	-6.1454	DOWN	-6.8529	DOWN	-5.8731	DOWN	-6.1382	DOWN	-5.9262	DOWN
Cluster-18787.88218	-1.3789	DOWN	-0.81709	FALSE	-1.3053	DOWN	-0.90678	FALSE	-0.72452	FALSE
Cluster-18787.76170	NA	FALSE	4.0484	FALSE	3.3318	FALSE	4.1991	FALSE	4.9476	UP
Cluster-18787.76171	7.443	UP	9.243	UP	8.1301	UP	6.0511	UP	6.6631	UP
Cluster-18787.76178	9.0571	UP	6.6743	UP	6.1683	UP	6.9305	UP	7.3472	UP
Cluster-18787.77221	2.8407	UP	2.132	UP	1.9855	UP	3.3464	UP	2.4699	UP
Cluster-18787.71686	-1.9987	FALSE	1.0312	UP	0.08802	FALSE	0.17083	FALSE	0.40877	FALSE
Cluster-18787.126934	4.1606	UP	2.6184	UP	-1.2113	FALSE	0.81168	FALSE	0.079787	FALSE
Cluster-18787.86854	0.67701	FALSE	-0.32216	FALSE	0.0036177	FALSE	-2.5431	DOWN	-1.1844	DOWN
Cluster-18787.86855	0.27946	FALSE	-0.60809	FALSE	-0.78071	FALSE	-3.2534	DOWN	-1.339	FALSE
Cluster-18787.86856	0.48053	FALSE	-0.8269	FALSE	-0.53749	FALSE	-3.2436	DOWN	-1.2407	FALSE
Cluster-18787.86858	-0.16328	FALSE	-0.39958	FALSE	-0.93237	FALSE	-3.4117	DOWN	-1.4755	FALSE
Cluster-18787.86859	-0.48978	FALSE	-1.7044	DOWN	-0.88004	FALSE	-2.4468	DOWN	-2.0658	DOWN
Cluster-18787.7123	0.74624	FALSE	-1.1862	FALSE	1.954	UP	0.1056	FALSE	0.58465	FALSE
Cluster-18787.83831	-1.5451	DOWN	0.53541	FALSE	-0.20451	FALSE	0.26131	FALSE	0.30785	FALSE
Cluster-18787.4176	-4.0214	FALSE	-3.7456	FALSE	-4.9428	DOWN	-4.6283	FALSE	-4.8928	FALSE
Cluster-18787.155144	-5.8735	DOWN	-5.5798	DOWN	-5.0993	DOWN	-5.1176	DOWN	-3.3556	FALSE
Cluster-18787.155143	4.9273	UP	4.4601	UP	6.2777	UP	1.8957	UP	2.4514	UP
Cluster-18787.88389	-0.54925	FALSE	-0.62977	FALSE	-0.025824	FALSE	-1.3672	DOWN	-1.1366	DOWN
Cluster-12245.1	-1.0942	FALSE	2.3414	FALSE	-8.9595	DOWN	0.98931	FALSE	3.9977	UP
Cluster-18787.157957	-1.5308	DOWN	-1.5566	DOWN	-1.2574	DOWN	-1.014	FALSE	-1.1777	DOWN
Cluster-18787.13779	-2.8825	DOWN	1.0985	FALSE	-3.8949	DOWN	-0.66067	FALSE	-0.64933	FALSE
Cluster-18787.47856	-1.2251	DOWN	-0.43777	FALSE	-0.11903	FALSE	0.54528	FALSE	0.58931	FALSE
Cluster-18787.101003	0.98733	FALSE	-0.40955	FALSE	1.304	UP	0.92313	FALSE	1.0177	UP
Cluster-18787.101001	0.41722	FALSE	-0.4061	FALSE	1.0743	UP	0.79062	FALSE	0.54944	FALSE
Cluster-18787.23455	NA	FALSE	3.5562	FALSE	4.5428	FALSE	4.6538	UP	4.4872	FALSE
Cluster-18787.108766	-2.7353	FALSE	-4.7037	FALSE	-6.9443	DOWN	-5.3625	FALSE	-4.267	FALSE
Cluster-18787.108767	-0.95728	FALSE	-1.9112	DOWN	-3.397	DOWN	-2.9897	DOWN	-3.4157	FALSE
Cluster-18787.33283	-1.029	FALSE	0.20983	FALSE	-1.6042	DOWN	-1.2597	FALSE	-0.95998	FALSE
Cluster-18787.34772	0.74096	FALSE	1.5983	UP	0.83454	FALSE	0.55337	FALSE	0.098791	FALSE
Cluster-18787.84736	-0.71122	FALSE	-0.77818	FALSE	-0.46658	FALSE	-1.0398	DOWN	-0.97588	FALSE
Cluster-18787.84735	1.5472	UP	1.7456	UP	1.4803	UP	0.42814	FALSE	0.93477	FALSE
Cluster-18787.84732	-3.4587	DOWN	-3.5563	DOWN	-3.2139	DOWN	-3.7339	DOWN	-3.5553	DOWN
Cluster-18787.6265	-1.528	FALSE	0.1704	FALSE	-1.5411	FALSE	1.4884	UP	1.4418	UP
Cluster-18787.71722	0.37767	FALSE	1.0929	UP	1.3998	UP	-1.0999	FALSE	-0.095735	FALSE
Cluster-18787.119178	-2.4388	FALSE	1.3461	UP	-0.12699	FALSE	NA	FALSE	-2.7773	FALSE
Cluster-18787.31614	2.8004	FALSE	2.6932	FALSE	3.1207	UP	1.9073	FALSE	3.2508	UP
Cluster-18787.83280	-7.1213	DOWN	-6.2552	DOWN	-6.7212	DOWN	-10.309	DOWN	-6.1368	DOWN
Cluster-18787.39029	-5.7665	DOWN	-4.4098	FALSE	-5.3411	DOWN	-5.2426	DOWN	-3.6205	DOWN
Cluster-18787.39028	0.70251	FALSE	-0.037265	FALSE	0.8905	FALSE	0.69766	FALSE	1.0479	UP
Cluster-18787.39024	5.9967	FALSE	5.3658	FALSE	4.7104	UP	5.2038	FALSE	4.1602	FALSE
Cluster-18787.84991	-1.0522	FALSE	0.50853	FALSE	-1.866	DOWN	-2.2889	DOWN	-0.85103	FALSE
Cluster-18787.16012	0.41543	FALSE	-0.056381	FALSE	0.42631	FALSE	-0.92912	FALSE	-2.7759	DOWN
Cluster-18787.52626	-0.36661	FALSE	-0.27489	FALSE	-1.8656	DOWN	-1.726	DOWN	-1.174	DOWN
Cluster-18787.55596	-0.26168	FALSE	0.43984	FALSE	1.4183	UP	1.6119	FALSE	-1.259	FALSE
Cluster-18787.159630	-0.16894	FALSE	1.1141	UP	-1.1518	FALSE	-0.69921	FALSE	-0.72176	FALSE
Cluster-18787.119738	0.56616	FALSE	-0.177	FALSE	1.1711	FALSE	2.0155	UP	0.54641	FALSE
Cluster-18787.47710	-2.006	DOWN	0.011779	FALSE	-0.48698	FALSE	-0.7226	FALSE	-1.1088	DOWN
Cluster-18787.74115	-1.1624	FALSE	-0.84782	FALSE	-1.6483	FALSE	-2.0794	DOWN	-1.475	FALSE
Cluster-18787.74118	-1.3419	DOWN	-1.2791	DOWN	-3.2392	DOWN	-3.0512	DOWN	-2.5658	DOWN
Cluster-18787.74119	-1.1693	FALSE	-1.0688	FALSE	-3.3583	DOWN	-2.6913	DOWN	-2.3945	FALSE
Cluster-18787.148341	-8.1515	FALSE	-5.4078	DOWN	-5.5245	DOWN	-5.6289	DOWN	-6.5927	DOWN
Cluster-18787.75644	1.1117	FALSE	-0.27958	FALSE	1.4247	FALSE	1.6356	UP	0.4618	FALSE
Cluster-24381.2	0.3289	FALSE	1.3826	UP	0.25967	FALSE	0.41996	FALSE	-0.41575	FALSE
Cluster-18787.125854	0.70553	FALSE	3.9135	UP	1.4929	FALSE	6.1235	UP	2.6666	UP
Cluster-18787.55382	7.4725	UP	0.46291	FALSE	6.2607	UP	-5.2377	DOWN	1.0175	FALSE
Cluster-18787.150492	4.8833	UP	5.8341	UP	9.0417	FALSE	4.1564	FALSE	12.492	FALSE
Cluster-18787.85388	0.16046	FALSE	0.66065	FALSE	1.271	UP	0.89469	FALSE	1.3248	UP
Cluster-18787.154648	NA	FALSE	-4.7264	FALSE	-5.3267	DOWN	NA	FALSE	NA	FALSE
Cluster-18787.72455	0.20015	FALSE	1.0423	UP	-0.17752	FALSE	-0.53961	FALSE	-0.80239	FALSE
Cluster-18787.30048	3.2157	UP	0.50843	FALSE	1.822	FALSE	1.899	FALSE	1.3745	FALSE
Cluster-18787.93197	0.85484	FALSE	0.66192	FALSE	1.1423	UP	0.73218	FALSE	0.62975	FALSE
Cluster-18787.89515	0.76112	FALSE	1.2878	UP	0.27596	FALSE	0.25777	FALSE	0.40516	FALSE
Cluster-18787.98619	7.2305	UP	7.4259	UP	4.9425	UP	6.4533	UP	7.3404	UP
Cluster-18787.42125	-2.5554	DOWN	-1.2764	FALSE	-2.2105	FALSE	0.36337	FALSE	0.47267	FALSE
Cluster-18787.59868	-1.1996	DOWN	-1.2393	DOWN	-0.19835	FALSE	-0.2227	FALSE	-1.3555	DOWN
Cluster-23097.1	0.94151	FALSE	0.37938	FALSE	-1.4034	FALSE	-1.1772	FALSE	-1.5936	DOWN
Cluster-18787.25425	NA	FALSE	NA	FALSE	NA	FALSE	NA	FALSE	4.6507	UP
Cluster-18787.25421	-1.8621	FALSE	-1.0893	FALSE	-0.90562	FALSE	1.6275	FALSE	2.4256	UP
Cluster-18787.63781	-1.0821	FALSE	-2.5232	DOWN	0.69843	FALSE	-4.1021	DOWN	-2.5389	DOWN
Cluster-18787.63780	-1.8164	FALSE	-3.2556	DOWN	-0.027523	FALSE	-4.3263	DOWN	-2.5219	FALSE
Cluster-18787.74099	-0.06528	FALSE	6.6524	UP	1.5677	FALSE	6.8196	UP	3.8111	UP
Cluster-18787.74098	-0.55545	FALSE	-0.55603	FALSE	-2.4495	DOWN	-1.9382	FALSE	-1.5124	FALSE
Cluster-18787.65956	6.5736	UP	6.766	UP	6.6459	UP	6.1819	UP	5.4544	UP
Cluster-18787.30531	6.5088	UP	4.0846	FALSE	4.7882	UP	4.6893	UP	3.772	FALSE
Cluster-18787.117511	-0.80984	FALSE	0.419	FALSE	-1.9926	DOWN	-1.432	DOWN	-1.08	FALSE
Cluster-18787.117516	-4.5526	FALSE	-5.2635	FALSE	-5.6382	DOWN	-4.2174	FALSE	-4.1894	FALSE
Cluster-18787.117518	-0.27375	FALSE	0.22769	FALSE	-1.8408	DOWN	-1.6434	FALSE	-0.98667	FALSE
Cluster-17695.0	-6.9351	DOWN	-2.1507	FALSE	-4.1081	FALSE	-2.397	FALSE	1.1362	FALSE
Cluster-18787.52213	0.98538	FALSE	0.87372	FALSE	1.8373	UP	0.67514	FALSE	1.3764	UP
Cluster-18787.158572	-5.0514	DOWN	-1.0333	FALSE	-2.3594	FALSE	-1.8514	FALSE	-0.5305	FALSE
Cluster-18787.142182	0.47593	FALSE	0.099089	FALSE	1.0247	UP	0.3973	FALSE	-0.073829	FALSE
Cluster-18787.94990	NA	FALSE	NA	FALSE	NA	FALSE	5.3463	UP	NA	FALSE
Cluster-18787.57330	-4.084	FALSE	-3.8569	FALSE	-5.0826	DOWN	-5.0148	DOWN	-5.5167	DOWN
Cluster-18787.66175	1.105	UP	1.1332	FALSE	0.58027	FALSE	0.58982	FALSE	1.4194	UP
Cluster-18787.78565	NA	FALSE	5.0813	UP	3.3242	UP	1.3175	FALSE	0.070488	FALSE
Cluster-18787.78560	1.4173	UP	0.54498	FALSE	1.4997	UP	1.5955	UP	0.48643	FALSE
Cluster-18787.83041	10.155	UP	10.155	UP	10.113	UP	9.9033	UP	7.6951	UP
Cluster-18787.83042	0.89189	FALSE	1.2996	UP	0.41699	FALSE	0.10634	FALSE	-0.44735	FALSE
Cluster-18787.45938	-1.7227	FALSE	-1.617	FALSE	-6.0661	DOWN	0.027078	FALSE	-0.65612	FALSE
Cluster-18787.45937	-1.8305	FALSE	-1.559	FALSE	-6.2553	DOWN	-0.29832	FALSE	-0.37079	FALSE
Cluster-18787.113145	-0.11821	FALSE	0.98644	FALSE	-0.14753	FALSE	0.88881	FALSE	6.869	UP
Cluster-18787.14831	0.96648	FALSE	1.5971	UP	2.1675	UP	0.11453	FALSE	0.66186	FALSE
Cluster-18787.14833	1.1113	FALSE	1.4646	FALSE	2.092	UP	0.85232	FALSE	0.89958	FALSE
Cluster-18787.83353	-1.6578	DOWN	-0.48298	FALSE	-1.4504	DOWN	-0.91996	FALSE	-0.88751	FALSE
Cluster-18787.142320	-1.1607	FALSE	-3.9106	DOWN	0.15553	FALSE	-0.67161	FALSE	-0.82067	FALSE
Cluster-18787.65081	3.7855	UP	3.0354	FALSE	3.0464	FALSE	1.0152	FALSE	-0.47885	FALSE
Cluster-18787.32400	5.3895	UP	4.8739	UP	5.5063	UP	5.8671	UP	6.1362	UP
Cluster-18787.62731	8.1328	UP	8.9844	UP	10.719	UP	6.0075	UP	5.3406	UP
Cluster-18787.64938	2.9988	FALSE	3.2855	UP	2.043	FALSE	1.5644	FALSE	-0.26653	FALSE
Cluster-18787.97996	5.9181	UP	4.9154	UP	6.1507	UP	6.1316	UP	6.2512	UP
Cluster-18787.97994	-4.3651	FALSE	-3.9427	FALSE	NA	FALSE	-4.6349	FALSE	-5.0585	DOWN
Cluster-18787.110141	4.3477	UP	2.1539	FALSE	2.684	UP	-0.10277	FALSE	-0.080542	FALSE
Cluster-18787.110140	4.7611	UP	1.7977	FALSE	3.1079	FALSE	-1.0299	FALSE	NA	FALSE
Cluster-18787.110142	5.1987	UP	NA	FALSE	NA	FALSE	NA	FALSE	NA	FALSE
Cluster-18787.59199	-1.3229	FALSE	0.026095	FALSE	-1.0921	FALSE	-1.2881	DOWN	-1.2144	DOWN
Cluster-18787.48713	-5.3907	DOWN	11.788	FALSE	1.5782	FALSE	-0.8044	FALSE	NA	FALSE
Cluster-18787.48714	-1.9746	FALSE	0.62144	FALSE	-4.4794	DOWN	-1.0438	FALSE	0.49745	FALSE
Cluster-18787.59308	2.7076	UP	1.1117	FALSE	1.7085	FALSE	1.6099	FALSE	1.3713	FALSE
Cluster-18787.67102	1.0481	FALSE	0.77846	FALSE	1.4936	UP	-0.28368	FALSE	-1.1265	FALSE
Cluster-18787.16514	5.1183	UP	NA	FALSE	4.9695	FALSE	NA	FALSE	3.3565	FALSE
Cluster-18787.119473	-7.4837	FALSE	3.0906	UP	-8.9547	DOWN	2.3604	UP	5.0155	UP
Cluster-18787.118705	5.4646	UP	6.7709	UP	7.0545	UP	5.6618	UP	8.0315	UP
Cluster-18787.59124	0.73487	FALSE	1.6776	UP	0.88901	FALSE	0.24963	FALSE	-0.44538	FALSE
Cluster-18787.84163	-1.6404	DOWN	-0.3698	FALSE	-1.7022	DOWN	-1.2438	DOWN	-0.9282	FALSE
Cluster-18787.84160	NA	FALSE	-5.4291	DOWN	-4.2675	FALSE	-4.7915	FALSE	-2.3521	FALSE
Cluster-18787.84168	-4.9738	DOWN	-3.6075	DOWN	-5.036	DOWN	-5.2098	DOWN	-4.3911	DOWN
Cluster-18787.105779	-4.0026	FALSE	-3.9883	FALSE	-3.8537	FALSE	NA	FALSE	-5.5159	DOWN
Cluster-18787.123642	-2.7873	FALSE	-2.3793	DOWN	-2.0515	FALSE	-2.428	FALSE	-4.3297	FALSE
Cluster-18787.64118	2.0081	UP	1.4479	FALSE	1.1977	FALSE	1.0445	FALSE	0.92974	FALSE
Cluster-18787.77130	-7.1519	DOWN	-2.1108	FALSE	-4.7807	DOWN	0.1995	FALSE	-0.079491	FALSE
Cluster-21712.1	-3.2238	FALSE	2.5295	UP	-4.447	DOWN	2.4599	FALSE	2.8667	UP
Cluster-18787.100441	-4.7174	DOWN	-5.6919	DOWN	-5.3463	DOWN	-3.7802	DOWN	-3.786	DOWN
Cluster-18787.100444	-0.76463	FALSE	-0.64605	FALSE	-0.245	FALSE	1.662	UP	1.3905	UP
Cluster-18787.59572	0.86779	FALSE	1.6455	UP	0.48985	FALSE	0.58797	FALSE	0.8949	FALSE
Cluster-18787.23527	-0.11802	FALSE	-1.6347	FALSE	-0.38766	FALSE	4.6111	UP	1.8147	FALSE
Cluster-18787.101310	1.4846	FALSE	2.3886	UP	-0.23762	FALSE	3.3938	FALSE	2.055	FALSE
Cluster-18787.107928	NA	FALSE	NA	FALSE	NA	FALSE	NA	FALSE	4.8671	UP
Cluster-18787.70478	-0.90871	FALSE	0.23956	FALSE	-1.03	DOWN	1.2324	UP	0.90234	FALSE
Cluster-18787.83989	1.0254	FALSE	2.0443	UP	0.21877	FALSE	0.44052	FALSE	-1.3545	FALSE
Cluster-18787.83983	-2.1435	DOWN	-1.4306	DOWN	-1.9531	DOWN	-0.92315	FALSE	-3.6641	FALSE
Cluster-18787.85115	-2.2174	FALSE	-3.0903	DOWN	-1.5602	FALSE	-2.7258	DOWN	-1.7883	FALSE
Cluster-18787.85116	3.8052	FALSE	9.4315	UP	4.5776	FALSE	7.2244	FALSE	NA	FALSE
Cluster-18787.84642	0.51543	FALSE	1.137	UP	0.16222	FALSE	-0.45104	FALSE	0.51068	FALSE
Cluster-18787.84641	1.344	UP	2.5204	UP	1.4085	FALSE	1.2943	FALSE	0.47235	FALSE
Cluster-18787.84640	-2.0579	DOWN	-1.4826	DOWN	-1.8774	DOWN	-0.72454	FALSE	-2.6376	FALSE
Cluster-18787.84646	-2.1196	DOWN	-1.8277	DOWN	-2.7718	FALSE	-1.2801	FALSE	NA	FALSE
Cluster-18787.84649	-0.75331	FALSE	-0.67752	FALSE	-0.3024	FALSE	-0.47509	FALSE	-1.1583	DOWN
Cluster-18787.38463	-4.0273	DOWN	-4.9035	DOWN	-3.9977	DOWN	-5.7793	FALSE	NA	FALSE
Cluster-18787.156428	NA	FALSE	NA	FALSE	NA	FALSE	NA	FALSE	5.019	UP
Cluster-18787.147975	-5.084	DOWN	-5.6149	FALSE	-5.1402	DOWN	-8.9313	DOWN	-7.4874	DOWN
Cluster-18787.39335	-8.2197	DOWN	-2.6452	FALSE	-7.2777	FALSE	2.9894	FALSE	9.1051	FALSE
Cluster-18787.81125	1.1642	UP	1.2072	UP	1.0416	UP	0.99921	FALSE	1.0418	UP
Cluster-18787.102316	-11.553	FALSE	6.6013	UP	-1.7265	FALSE	1.0321	FALSE	-0.18668	FALSE
Cluster-18787.83116	-3.5863	DOWN	1.1104	FALSE	-3.6608	FALSE	-1.7984	FALSE	-1.7084	FALSE
Cluster-18787.83112	-1.9489	DOWN	2.6425	UP	-2.4116	FALSE	-0.6219	FALSE	-2.0712	FALSE
Cluster-18787.45229	-0.92378	FALSE	-1.2274	FALSE	-2.1248	FALSE	-0.13691	FALSE	1.1016	UP
Cluster-18787.119829	2.0715	FALSE	4.882	UP	-0.16894	FALSE	5.8636	UP	5.3373	UP
Cluster-18787.151905	-1.8494	DOWN	0.79456	FALSE	-0.98281	FALSE	-1.3758	FALSE	-0.86616	FALSE
Cluster-18787.135367	-9.0871	DOWN	-8.8432	DOWN	-6.892	DOWN	-8.5718	DOWN	-9.089	DOWN
Cluster-18787.81440	-2.9813	FALSE	-1.8424	FALSE	-4.2287	DOWN	-4.0574	DOWN	-3.0747	FALSE
Cluster-18787.81445	1.2941	UP	0.98104	FALSE	0.38338	FALSE	1.0455	FALSE	0.55373	FALSE
Cluster-18787.140254	NA	FALSE	3.1623	FALSE	NA	FALSE	1.6639	FALSE	2.844	UP
Cluster-18787.63519	-5.4228	FALSE	-6.5339	FALSE	-5.7645	DOWN	-5.3213	DOWN	-6.7282	DOWN
Cluster-18787.18388	-0.6915	FALSE	1.7674	FALSE	-4.2832	FALSE	-3.9129	DOWN	-2.385	DOWN
Cluster-18787.32164	-0.8844	FALSE	-3.8738	DOWN	-0.62501	FALSE	-0.69112	FALSE	-1.4605	FALSE
Cluster-18787.46421	-2.567	FALSE	-0.34335	FALSE	-0.49649	FALSE	0.68953	FALSE	2.3995	UP
Cluster-18787.45307	-2.7167	FALSE	-0.012924	FALSE	-5.9318	DOWN	1.1898	FALSE	0.42188	FALSE
Cluster-18787.10620	4.7343	UP	4.6652	UP	5.0193	UP	4.7034	UP	5.3786	UP
Cluster-18787.10621	4.7502	UP	NA	FALSE	3.964	FALSE	3.3411	FALSE	4.306	FALSE
Cluster-18787.18884	0.10869	FALSE	1.5981	UP	0.53283	FALSE	0.46701	FALSE	0.60233	FALSE
Cluster-18787.18880	-6.9667	DOWN	-6.5942	DOWN	-5.7745	DOWN	-4.931	DOWN	-4.7398	FALSE
Cluster-18787.18881	-6.0145	DOWN	-5.8821	DOWN	-5.2639	DOWN	-4.6864	FALSE	NA	FALSE
Cluster-18787.18882	1.5348	FALSE	7.1835	UP	2.9902	UP	14.7	FALSE	-0.47354	FALSE
Cluster-18787.117997	-9.7238	DOWN	-7.3601	DOWN	-8.5472	DOWN	-7.9594	DOWN	-6.926	DOWN
Cluster-18787.89201	-1.5919	DOWN	-0.70829	FALSE	-1.5488	DOWN	-1.3559	DOWN	-1.4839	DOWN
Cluster-18787.102294	-1.5833	DOWN	-0.48641	FALSE	-1.5343	DOWN	-1.4778	DOWN	-1.0799	DOWN
Cluster-18787.141050	-2.5893	FALSE	-3.7661	FALSE	-0.90235	FALSE	-6.8273	FALSE	-7.9642	DOWN
Cluster-18787.119780	9.2699	FALSE	2.2934	FALSE	2.1992	UP	0.66898	FALSE	-0.17289	FALSE
Cluster-18787.119783	0.11355	FALSE	-0.33793	FALSE	2.0287	UP	2.6446	UP	0.10959	FALSE
Cluster-18787.49825	-0.4792	FALSE	-0.14053	FALSE	-2.7251	DOWN	-2.0954	DOWN	-1.551	DOWN
Cluster-18787.9218	3.9654	FALSE	NA	FALSE	4.2195	FALSE	3.5911	FALSE	4.8364	UP
Cluster-18787.146333	-0.03236	FALSE	1.3519	UP	0.37975	FALSE	1.1286	FALSE	-0.11291	FALSE
Cluster-18787.122996	-1.869	FALSE	-4.8692	DOWN	-1.1381	FALSE	-1.3145	FALSE	-1.2606	FALSE
Cluster-18787.107765	1.1975	FALSE	0.66454	FALSE	1.1526	UP	0.88112	FALSE	0.35409	FALSE
Cluster-18860.1	3.7926	UP	3.5432	FALSE	3.6342	FALSE	-2.6393	FALSE	-0.76628	FALSE
Cluster-18787.73846	2.1899	UP	2.0667	UP	2.1941	UP	1.919	UP	0.47629	FALSE
Cluster-18787.73843	1.9432	UP	2.425	UP	2.9572	UP	2.8379	UP	1.5533	FALSE
Cluster-18787.837	-1.723	FALSE	4.6554	UP	-5.2416	DOWN	0.92793	FALSE	0.29343	FALSE
Cluster-18787.834	-2.6639	DOWN	2.5531	FALSE	-3.4864	FALSE	1.1691	FALSE	-0.7917	FALSE
Cluster-18787.157708	1.0684	FALSE	0.81578	FALSE	1.3555	FALSE	0.40103	FALSE	1.5915	UP
Cluster-670.1	NA	FALSE	NA	FALSE	NA	FALSE	-7.0555	DOWN	-4.4767	FALSE
Cluster-18787.144086	0.81128	FALSE	-6.0476	DOWN	1.3152	FALSE	-0.65031	FALSE	0.087657	FALSE
Cluster-18787.120162	-0.19683	FALSE	0.41213	FALSE	0.65993	FALSE	0.49798	FALSE	1.5004	UP
Cluster-18787.47637	-4.5262	DOWN	-1.5071	FALSE	-5.6112	DOWN	-3.1929	DOWN	-3.4355	DOWN
Cluster-18787.52329	3.9013	UP	3.1107	FALSE	4.3495	FALSE	2.9887	FALSE	1.5215	FALSE
Cluster-18787.88064	-1.1159	DOWN	-0.4588	FALSE	-0.53317	FALSE	-0.5321	FALSE	-0.90391	FALSE
Cluster-18787.67799	-0.35995	FALSE	-4.8615	DOWN	1.5985	UP	-0.22869	FALSE	0.0054006	FALSE
Cluster-18787.67794	-1.3325	FALSE	-0.38462	FALSE	-1.9858	DOWN	-1.6981	FALSE	-1.2936	FALSE
Cluster-18787.67793	0.40435	FALSE	1.4974	UP	-0.010052	FALSE	0.43882	FALSE	0.65928	FALSE
Cluster-18787.95950	-0.97533	FALSE	0.20134	FALSE	-0.17263	FALSE	0.29708	FALSE	1.168	UP
Cluster-18787.95959	-0.68058	FALSE	-0.13717	FALSE	-2.3893	DOWN	-2.1698	FALSE	-1.8479	FALSE
Cluster-18787.143160	-3.2151	DOWN	-0.35969	FALSE	-0.61596	FALSE	-0.31467	FALSE	-0.15971	FALSE
Cluster-18787.92634	-0.66731	FALSE	-0.62215	FALSE	-0.89368	FALSE	-1.0374	DOWN	-1.211	DOWN
Cluster-18787.92637	-0.7204	FALSE	-1.4883	DOWN	-0.74438	FALSE	-0.83731	FALSE	-1.3295	DOWN
Cluster-18787.92630	-0.55353	FALSE	-1.0265	DOWN	-0.32155	FALSE	-0.93418	FALSE	-1.0264	DOWN
Cluster-18787.97947	-1.3968	FALSE	1.2882	UP	-5.3283	DOWN	0.54826	FALSE	2.2929	UP
Cluster-18787.103281	4.9596	UP	NA	FALSE	NA	FALSE	NA	FALSE	NA	FALSE
Cluster-18787.122814	1.1539	UP	2.3411	UP	0.30419	FALSE	0.18504	FALSE	-0.0074339	FALSE
Cluster-18787.81687	0.85887	FALSE	2.57	UP	-0.60943	FALSE	2.5155	FALSE	1.3017	FALSE
Cluster-18787.81688	0.59659	FALSE	2.4816	UP	-0.55984	FALSE	1.4336	FALSE	1.1548	FALSE
Cluster-18787.64249	-6.5839	DOWN	-7.0885	DOWN	-7.6739	DOWN	-7.6167	DOWN	-7.7604	DOWN
Cluster-18787.91010	1.9248	FALSE	3.7839	UP	1.9292	UP	1.5182	FALSE	1.2937	FALSE
Cluster-18787.91012	1.2416	UP	2.8248	UP	2.7565	UP	6.3337	UP	2.0819	UP
Cluster-18787.111309	3.7129	UP	1.6236	FALSE	1.2721	FALSE	2.6363	FALSE	1.3041	FALSE
Cluster-18787.78204	2.336	UP	-0.28673	FALSE	0.92763	FALSE	0.23929	FALSE	1.0771	FALSE
Cluster-18787.139439	3.1809	UP	4.4628	FALSE	3.7782	FALSE	3.623	FALSE	3.4872	FALSE
Cluster-18787.92734	-2.8709	DOWN	-5.7838	DOWN	-1.8626	FALSE	-2.3653	FALSE	-3.1567	DOWN
Cluster-18787.92732	-2.4562	DOWN	-3.1519	DOWN	-1.7662	DOWN	-3.3284	DOWN	-4.939	DOWN
Cluster-18787.92738	NA	FALSE	8.6241	UP	NA	FALSE	NA	FALSE	NA	FALSE
Cluster-18787.49136	3.9149	UP	3.6084	FALSE	1.9047	FALSE	2.2161	FALSE	0.39555	FALSE
Cluster-18787.70234	-0.97088	FALSE	-0.4182	FALSE	-2.3856	DOWN	-2.0599	FALSE	-1.2636	FALSE
Cluster-18787.70237	-0.77502	FALSE	-0.55081	FALSE	-2.4107	DOWN	-1.8271	DOWN	-1.3913	FALSE
Cluster-18787.53899	-5.1308	DOWN	-5.5769	DOWN	-5.9767	DOWN	-6.5702	DOWN	-5.8598	DOWN
Cluster-18787.142158	-1.724	FALSE	0.0037849	FALSE	-2.3351	FALSE	0.49559	FALSE	2.0187	UP
Cluster-18787.59320	2.0158	UP	-0.56218	FALSE	0.70895	FALSE	0.072547	FALSE	0.40085	FALSE
Cluster-23252.1	1.1974	FALSE	0.97371	FALSE	1.4896	UP	1.0837	FALSE	0.41398	FALSE
Cluster-18787.11779	-0.502	FALSE	-0.69386	FALSE	-1.7174	DOWN	-2.2167	DOWN	-1.2568	FALSE
Cluster-18787.98031	-0.071864	FALSE	-0.36168	FALSE	1.0535	UP	0.81674	FALSE	0.23012	FALSE
Cluster-18787.103365	1.6132	FALSE	1.2245	FALSE	1.2369	UP	0.43875	FALSE	0.95948	FALSE
Cluster-18787.103366	1.5197	FALSE	0.37272	FALSE	1.2968	UP	-0.046447	FALSE	1.4915	FALSE
Cluster-18787.73415	2.3919	UP	1.3211	UP	1.6287	UP	2.2749	UP	1.3018	UP
Cluster-18787.122596	4.6916	UP	4.1325	FALSE	4.6546	UP	5.2069	UP	5.5032	UP
Cluster-18787.120538	-1.9856	DOWN	-1.7583	DOWN	-1.5905	DOWN	-1.5599	DOWN	-1.2657	DOWN
Cluster-18787.38283	-2.6578	DOWN	0.82459	FALSE	-4.0174	DOWN	-0.66285	FALSE	0.30276	FALSE
Cluster-18787.88438	-1.8374	FALSE	-1.7765	DOWN	-3.059	DOWN	-1.4238	DOWN	-1.4275	DOWN
Cluster-18787.90244	3.6963	UP	4.5333	UP	3.6131	FALSE	6.4307	UP	1.6101	FALSE
Cluster-18787.56968	1.6532	FALSE	3.2333	UP	-0.17928	FALSE	1.8232	FALSE	-0.31739	FALSE
Cluster-18787.91191	-0.11538	FALSE	0.99291	FALSE	1.2772	UP	-0.74219	FALSE	-1.1919	FALSE
Cluster-18787.76315	-2.9225	FALSE	-4.1755	FALSE	-1.6883	FALSE	-1.8863	FALSE	-3.1057	DOWN
Cluster-18787.80856	7.9822	UP	6.3456	UP	6.2477	UP	4.1181	FALSE	NA	FALSE
Cluster-18787.80857	4.8033	UP	5.2453	UP	3.656	FALSE	5.8457	FALSE	-0.033758	FALSE
Cluster-18787.148898	4.0671	FALSE	4.8011	UP	4.5687	FALSE	4.8004	UP	5.033	UP
Cluster-18787.17065	5.0975	UP	5.6435	UP	NA	FALSE	NA	FALSE	NA	FALSE
Cluster-5905.3	-3.5602	FALSE	NA	FALSE	-1.351	FALSE	-5.2241	DOWN	-5.4016	DOWN
Cluster-5905.4	5.537	UP	-4.8887	DOWN	NA	FALSE	5.4223	UP	NA	FALSE
Cluster-5905.6	-4.9136	DOWN	1.8538	FALSE	1.5795	FALSE	NA	FALSE	5.1431	UP
Cluster-18787.149961	-10.64	FALSE	NA	FALSE	8.3553	UP	0.90902	FALSE	NA	FALSE
Cluster-18787.10308	-5.6877	DOWN	-7.8063	FALSE	-4.9506	DOWN	-8.1725	FALSE	-4.7811	FALSE
Cluster-18787.10301	-1.0988	FALSE	0.33616	FALSE	-1.7834	DOWN	-1.0468	FALSE	-0.91942	FALSE
Cluster-18787.31386	-0.61136	FALSE	-0.58017	FALSE	-1.4791	DOWN	-1.3813	FALSE	-1.5344	DOWN
Cluster-18787.60830	6.422	UP	7.2826	UP	6.2636	UP	6.0766	UP	6.3082	UP
Cluster-18787.60831	-2.3784	DOWN	-2.3928	DOWN	-2.8811	DOWN	-2.0572	DOWN	-2.3354	DOWN
Cluster-18787.81277	-1.4504	DOWN	-0.55651	FALSE	-0.88384	FALSE	1.0564	FALSE	0.48359	FALSE
Cluster-18787.62683	-5.7486	DOWN	-6.42	DOWN	-3.5452	DOWN	-4.1752	DOWN	-3.7696	DOWN
Cluster-18787.98408	-4.9023	DOWN	-4.5927	FALSE	-4.9627	DOWN	-5.3239	DOWN	-5.6823	DOWN
Cluster-18787.84353	-1.9217	DOWN	-0.74044	FALSE	-1.2182	DOWN	-0.34895	FALSE	-1.1944	DOWN
Cluster-18787.84355	-1.5807	DOWN	-0.92212	FALSE	-0.78455	FALSE	-0.92385	FALSE	-1.4744	DOWN
Cluster-18787.84357	-7.532	DOWN	-5.9072	DOWN	-5.9518	DOWN	-5.4903	DOWN	-7.7691	DOWN
Cluster-18787.75340	4.2951	FALSE	6.6065	UP	14.119	UP	16.185	FALSE	4.3221	UP
Cluster-18787.75341	-0.97285	FALSE	-1.0336	FALSE	-1.5823	DOWN	-1.4621	FALSE	-1.7163	DOWN
Cluster-18787.122412	NA	FALSE	NA	FALSE	2.1031	UP	5.7214	UP	NA	FALSE
Cluster-18787.122411	9.691	FALSE	NA	FALSE	4.7006	UP	-4.9294	FALSE	2.8713	UP
Cluster-18787.73590	0.84639	FALSE	-2.3434	FALSE	3.8071	UP	0.31579	FALSE	1.078	FALSE
Cluster-18787.73594	5.7625	UP	NA	FALSE	6.0849	UP	4.828	UP	7.6279	FALSE
Cluster-18787.73596	-0.053386	FALSE	-2.1854	DOWN	-2.2037	DOWN	-1.7917	FALSE	-2.6242	FALSE
Cluster-18787.94650	4.6705	UP	3.213	FALSE	3.9445	FALSE	7.241	FALSE	5.0113	FALSE
Cluster-18787.6252	-9.2386	DOWN	-5.8364	DOWN	-6.091	DOWN	-8.7252	DOWN	-6.8439	DOWN
Cluster-18787.82968	0.68972	FALSE	1.2219	UP	0.72895	FALSE	0.80648	FALSE	0.28936	FALSE
Cluster-18787.82961	-0.35174	FALSE	-0.0052702	FALSE	-0.2609	FALSE	-1.1052	DOWN	-0.77526	FALSE
Cluster-18787.149548	-4.5304	FALSE	-4.2415	FALSE	NA	FALSE	-4.4762	FALSE	-5.0986	DOWN
Cluster-18787.85601	-0.60068	FALSE	-1.8895	DOWN	-0.29041	FALSE	-0.58666	FALSE	-0.74794	FALSE
Cluster-18787.85605	-1.0468	DOWN	-0.78177	FALSE	-1.2002	DOWN	-1.0946	DOWN	-1.7929	DOWN
Cluster-18787.87801	-0.4952	FALSE	0.0073426	FALSE	-0.18022	FALSE	-0.5317	FALSE	-1.0389	DOWN
Cluster-18787.75345	-0.44761	FALSE	-0.4142	FALSE	-1.0814	DOWN	-1.6518	DOWN	-1.653	DOWN
Cluster-18787.96784	-3.7749	DOWN	-3.6369	DOWN	-3.9228	DOWN	-4.1145	DOWN	-4.4666	DOWN
Cluster-18787.10894	-2.7958	DOWN	-1.3439	DOWN	-2.6091	DOWN	-1.0136	DOWN	-1.6682	DOWN
Cluster-18787.124834	0.19644	FALSE	0.88877	FALSE	-0.20242	FALSE	1.051	UP	1.1737	UP
Cluster-18787.124835	-0.34076	FALSE	4.865	UP	1.5108	FALSE	NA	FALSE	NA	FALSE
Cluster-18787.28323	4.4337	FALSE	4.3823	FALSE	5.3837	UP	5.4529	UP	5.1355	UP
Cluster-18787.19943	4.879	UP	4.6688	UP	6.1535	UP	7.0861	UP	4.1899	FALSE
Cluster-18787.119914	-0.021223	FALSE	1.0025	FALSE	0.81052	FALSE	4.5239	UP	0.40593	FALSE
Cluster-18787.88448	-2.3298	FALSE	-1.4999	FALSE	-3.2424	DOWN	-1.5891	DOWN	-1.1033	FALSE
Cluster-18787.86003	-0.91821	FALSE	-0.35144	FALSE	-0.51738	FALSE	-0.49689	FALSE	-1.597	DOWN
Cluster-18787.86000	-0.60179	FALSE	-0.10919	FALSE	-0.30216	FALSE	-0.49974	FALSE	-1.3754	DOWN
Cluster-18787.64770	-1.4901	DOWN	0.02455	FALSE	-1.0514	FALSE	-2.0081	DOWN	-0.6858	FALSE
Cluster-18787.64772	-3.9252	DOWN	-1.2665	FALSE	1.2737	FALSE	1.922	FALSE	-1.1893	FALSE
Cluster-18787.107591	3.1641	FALSE	2.765	UP	3.5564	UP	2.5203	FALSE	4.7807	FALSE
Cluster-18787.85724	-1.1342	FALSE	0.057781	FALSE	-1.4505	DOWN	-2.2127	DOWN	-0.98315	FALSE
Cluster-18787.85721	-0.8608	FALSE	0.29027	FALSE	-0.55042	FALSE	-1.2006	DOWN	-0.80825	FALSE
Cluster-1911.2	NA	FALSE	-3.3486	FALSE	-4.717	FALSE	NA	FALSE	-5.3643	DOWN
Cluster-18787.74731	-1.5313	DOWN	-1.394	DOWN	0.0051209	FALSE	-0.41365	FALSE	-1.4697	DOWN
Cluster-18787.35758	-2.4383	DOWN	-0.51752	FALSE	-1.6262	DOWN	-0.82912	FALSE	-1.027	FALSE
Cluster-18787.84094	-1.5794	DOWN	-0.68166	FALSE	-1.0803	DOWN	-0.80906	FALSE	-1.0114	DOWN
Cluster-18787.84092	-2.0599	DOWN	-0.44699	FALSE	-1.8869	DOWN	-1.6939	DOWN	-1.0641	DOWN
Cluster-18787.84093	2.5398	UP	2.5653	UP	2.86	UP	2.1794	UP	3.6067	UP
Cluster-18787.84090	-1.5252	DOWN	-0.89735	FALSE	-1.1007	DOWN	-1.1472	DOWN	-0.92139	FALSE
Cluster-18787.84091	-1.7179	DOWN	-0.61169	FALSE	-1.4821	DOWN	-1.2151	DOWN	-1.0619	DOWN
Cluster-18787.81076	0.16005	FALSE	-0.41628	FALSE	NA	FALSE	0.054696	FALSE	1.6621	UP
Cluster-18787.81072	-1.5215	FALSE	-2.7696	DOWN	-1.9204	FALSE	-2.5068	FALSE	-0.59708	FALSE
Cluster-18787.111811	-3.1978	FALSE	-2.3625	FALSE	-0.48798	FALSE	-1.9529	DOWN	-2.0946	DOWN
Cluster-18787.111812	-3.7916	FALSE	-5.727	DOWN	-7.2053	DOWN	-7.7587	DOWN	-7.2988	DOWN
Cluster-18787.111813	-3.431	FALSE	NA	FALSE	-7.0825	FALSE	-7.6742	DOWN	-6.0643	DOWN
Cluster-18787.41817	NA	FALSE	4.1283	FALSE	5.911	UP	5.8625	UP	5.9478	UP
Cluster-18787.126749	1.2242	FALSE	1.011	FALSE	0.24523	FALSE	2.2288	UP	2.0356	FALSE
Cluster-15782.0	-3.3423	DOWN	1.5139	FALSE	-5.1827	FALSE	-0.22068	FALSE	-0.33053	FALSE
Cluster-18787.42544	4.4966	FALSE	3.6255	FALSE	4.7657	UP	4.9362	UP	3.6941	FALSE
Cluster-18787.50152	0.083338	FALSE	1.6436	UP	0.71724	FALSE	0.60588	FALSE	1.2387	UP
Cluster-18787.50150	1.1244	UP	-0.028027	FALSE	1.6294	UP	0.99759	FALSE	0.19066	FALSE
Cluster-18787.45013	3.0576	UP	1.0301	FALSE	-0.27951	FALSE	-0.036278	FALSE	-0.44734	FALSE
Cluster-18787.120652	0.39411	FALSE	0.0052427	FALSE	0.81653	FALSE	0.73166	FALSE	1.8923	UP
Cluster-18787.110379	-4.4353	FALSE	-4.4387	FALSE	-5.6682	DOWN	-5.86	DOWN	-5.8403	DOWN
Cluster-18787.60409	0.26216	FALSE	-0.043435	FALSE	-1.0617	DOWN	-0.68692	FALSE	-0.62945	FALSE
Cluster-22304.1	4.9431	UP	7.5177	FALSE	3.9714	FALSE	4.3135	FALSE	NA	FALSE
Cluster-18787.63321	-3.4452	DOWN	-6.0793	DOWN	-2.1082	DOWN	-2.1047	DOWN	-2.8743	DOWN
Cluster-18787.63329	-5.2851	DOWN	-2.2082	FALSE	-2.7493	FALSE	-1.1124	FALSE	-1.5794	FALSE
Cluster-17682.3	6.1965	UP	3.9005	FALSE	NA	FALSE	NA	FALSE	NA	FALSE
Cluster-18787.136690	0.37752	FALSE	-0.3739	FALSE	0.90108	FALSE	1.4146	UP	0.51034	FALSE
Cluster-18787.136695	-0.94387	FALSE	-0.096106	FALSE	-1.8812	DOWN	-1.9226	DOWN	-1.6162	DOWN
Cluster-18787.136697	2.3708	FALSE	-0.21858	FALSE	2.3291	UP	0.7638	FALSE	0.70889	FALSE
Cluster-18787.87255	1.3014	FALSE	0.67156	FALSE	1.6876	UP	0.75718	FALSE	-0.029722	FALSE
Cluster-18787.146429	5.7096	UP	7.6658	FALSE	3.3229	FALSE	NA	FALSE	NA	FALSE
Cluster-18787.106561	-4.3041	FALSE	-4.8729	DOWN	-5.7994	DOWN	-5.2962	DOWN	-7.3285	DOWN
Cluster-18787.106566	-2.114	DOWN	-2.2835	DOWN	-2.1032	FALSE	-3.3155	DOWN	-4.2653	DOWN
Cluster-23138.1	-2.0737	FALSE	2.4867	FALSE	-0.97063	FALSE	4.1994	FALSE	3.7246	UP
Cluster-18787.82722	-8.5109	DOWN	-9.2692	DOWN	-11.685	DOWN	-12.116	DOWN	-11.267	DOWN
Cluster-18787.157410	-2.6946	DOWN	-2.7379	DOWN	-0.79078	FALSE	-3.2135	FALSE	-2.2214	FALSE
Cluster-18787.139402	-2.0385	FALSE	2.1013	FALSE	-1.386	FALSE	1.9784	FALSE	3.1108	UP
Cluster-18787.117335	-3.3857	FALSE	-1.7876	FALSE	NA	FALSE	5.5871	UP	-0.76195	FALSE
Cluster-18787.47743	-3.6397	DOWN	0.77918	FALSE	-3.5576	DOWN	-1.0006	FALSE	-0.26208	FALSE
Cluster-18787.43530	1.8768	UP	2.1967	FALSE	2.2184	UP	0.4814	FALSE	0.12158	FALSE
Cluster-18787.52036	0.27451	FALSE	-2.6041	FALSE	2.6789	UP	1.3212	UP	-1.0392	FALSE
Cluster-19086.8	NA	FALSE	3.3364	UP	-3.3948	FALSE	NA	FALSE	NA	FALSE
Cluster-14367.0	-1.3117	FALSE	-0.97295	FALSE	-1.4929	FALSE	-2.8584	DOWN	-0.1842	FALSE
Cluster-18787.89818	-1.1101	FALSE	-0.518	FALSE	-1.9005	DOWN	-0.75769	FALSE	-0.72707	FALSE
Cluster-18787.120055	-0.47813	FALSE	-0.25341	FALSE	-1.9899	DOWN	-1.5726	DOWN	-0.85149	FALSE
Cluster-18787.93051	-4.7528	FALSE	-3.5888	FALSE	-5.0795	DOWN	NA	FALSE	-3.5841	FALSE
Cluster-13745.1	-3.4522	DOWN	1.6724	FALSE	-4.2038	FALSE	-1.0932	FALSE	-1.4858	FALSE
Cluster-18787.90474	-2.1261	DOWN	-0.52634	FALSE	-1.024	FALSE	-1.1494	FALSE	-0.41286	FALSE
Cluster-18787.91708	-0.19379	FALSE	0.11242	FALSE	-1.4937	DOWN	-1.3992	FALSE	-0.86511	FALSE
Cluster-18787.44392	1.3843	UP	1.064	FALSE	1.2866	UP	0.67242	FALSE	0.7627	FALSE
Cluster-18787.44398	-6.3625	DOWN	-5.5999	DOWN	-6.1128	DOWN	-6.2784	DOWN	-5.0657	DOWN
Cluster-18787.54551	-4.0633	FALSE	-3.8694	FALSE	-4.7666	FALSE	-5.2146	DOWN	-5.5438	DOWN
Cluster-18787.54482	4.1001	UP	4.9525	UP	3.4919	UP	2.1911	UP	0.17704	FALSE
Cluster-18787.139490	1.8962	FALSE	7.638	UP	0.58739	FALSE	0.80545	FALSE	-1.0812	FALSE
Cluster-18787.148603	-4.7103	FALSE	-5.4198	DOWN	-4.5635	FALSE	-4.1386	FALSE	-4.2788	FALSE
Cluster-18787.69982	-0.18372	FALSE	0.71981	FALSE	1.5504	UP	0.96925	FALSE	0.22839	FALSE
Cluster-18787.50797	6.5843	UP	6.3601	UP	6.3913	UP	5.9822	UP	-0.0067145	FALSE
Cluster-18787.104199	-1.2229	FALSE	-1.0937	FALSE	-1.119	FALSE	-1.4434	FALSE	-1.8264	DOWN
Cluster-18036.7	1.2838	FALSE	-0.5876	FALSE	1.8513	FALSE	2.1606	UP	1.6429	FALSE
Cluster-18787.94913	4.1043	UP	2.9755	UP	6.2764	UP	6.7162	UP	4.2881	UP
Cluster-18787.146810	2.9343	UP	4.57	UP	0.69476	FALSE	3.8503	UP	1.319	FALSE
Cluster-18787.146812	2.8114	FALSE	6.9012	UP	1.4539	FALSE	NA	FALSE	0.58773	FALSE
Cluster-18787.122670	0.34279	FALSE	-0.72608	FALSE	0.89175	FALSE	0.35364	FALSE	1.3519	UP
Cluster-18787.78579	-1.1453	DOWN	-1.9218	DOWN	-0.026377	FALSE	0.11105	FALSE	-0.8856	FALSE
Cluster-18787.72076	-1.2825	DOWN	-0.52216	FALSE	-1.4402	DOWN	-1.2559	DOWN	-1.0695	DOWN
Cluster-18787.73304	2.1461	FALSE	3.2481	UP	-0.46738	FALSE	NA	FALSE	4.5989	UP
Cluster-18787.73307	1.9441	UP	2.1947	FALSE	1.7219	FALSE	-0.292	FALSE	-0.022207	FALSE
Cluster-18787.87096	-0.74339	FALSE	-1.3172	DOWN	-0.52993	FALSE	-0.73871	FALSE	-0.82643	FALSE
Cluster-18787.70029	-5.7067	DOWN	-5.7463	DOWN	-5.745	DOWN	-6.3297	DOWN	-6.4016	DOWN
Cluster-18787.70021	0.93082	FALSE	-0.3961	FALSE	1.3731	UP	1.1346	UP	1.2725	UP
Cluster-18787.70022	-1.6878	DOWN	-1.4936	DOWN	-0.56681	FALSE	-2.6223	DOWN	-6.857	DOWN
Cluster-18787.89854	5.4539	UP	NA	FALSE	-1.5925	FALSE	1.5164	FALSE	1.0432	FALSE
Cluster-18787.88724	-1.671	DOWN	-0.23114	FALSE	-1.0937	DOWN	-1.1974	DOWN	-1.5964	DOWN
Cluster-21230.2	NA	FALSE	4.9908	UP	NA	FALSE	NA	FALSE	NA	FALSE
Cluster-21230.3	7.1842	UP	7.7666	UP	2.034	FALSE	6.0529	FALSE	2.8366	FALSE
Cluster-18787.14044	3.7921	FALSE	2.554	UP	NA	FALSE	4.5185	FALSE	4.8279	UP
Cluster-18787.14047	-2.7315	DOWN	-2.1729	DOWN	-1.7262	DOWN	-1.4056	DOWN	-1.2121	FALSE
Cluster-18787.87189	1.1138	UP	-0.2531	FALSE	1.9323	UP	1.5861	UP	0.67233	FALSE
Cluster-18787.12839	6.0186	UP	6.3243	UP	5.3045	UP	5.0749	UP	4.0269	FALSE
Cluster-20367.0	-3.1462	DOWN	-0.14437	FALSE	-3.1413	FALSE	-2.5214	FALSE	-0.91233	FALSE
Cluster-18787.87183	-0.79129	FALSE	-0.96288	FALSE	-0.28009	FALSE	-0.70049	FALSE	-1.1051	DOWN
Cluster-22207.0	-0.89263	FALSE	4.9782	UP	1.2059	FALSE	1.8089	FALSE	0.46646	FALSE
Cluster-18787.108044	-7.2044	DOWN	1.4829	FALSE	12.875	FALSE	-6.9282	FALSE	1.2312	FALSE
Cluster-18787.108040	-0.35623	FALSE	0.34664	FALSE	0.92066	FALSE	0.50997	FALSE	1.045	UP
Cluster-18787.21774	-5.4584	DOWN	-2.723	DOWN	-6.7059	DOWN	-6.4901	DOWN	-2.1162	DOWN
Cluster-18787.51569	4.5815	FALSE	4.1189	FALSE	4.8483	UP	4.6228	UP	5.054	UP
Cluster-23922.0	4.8219	UP	3.9393	FALSE	5.3415	FALSE	NA	FALSE	NA	FALSE
Cluster-18787.86696	-8.5452	FALSE	-7.6506	DOWN	-6.8808	DOWN	-9.5851	DOWN	-7.9548	DOWN
Cluster-18787.86695	-1.0554	FALSE	-1.7303	FALSE	-3.0751	DOWN	0.031194	FALSE	0.57379	FALSE
Cluster-173.0	NA	FALSE	NA	FALSE	NA	FALSE	NA	FALSE	-5.1735	DOWN
Cluster-18787.60722	-0.33511	FALSE	-1.4409	FALSE	1.771	UP	0.70065	FALSE	-0.4624	FALSE
Cluster-18787.121801	-6.2534	DOWN	NA	FALSE	-4.2916	FALSE	-4.7083	FALSE	-4.5654	DOWN
Cluster-18787.79070	0.6396	FALSE	1.1984	UP	0.51331	FALSE	0.2277	FALSE	0.14412	FALSE
Cluster-18787.85578	1.8568	UP	2.2536	UP	1.9915	UP	1.3603	FALSE	1.0877	FALSE
Cluster-18787.85579	0.92914	FALSE	0.31534	FALSE	1.1068	UP	0.15607	FALSE	0.63464	FALSE
Cluster-18787.85577	3.6865	UP	-0.81653	FALSE	2.5319	UP	1.4515	FALSE	1.8289	FALSE
Cluster-18787.85572	-0.13802	FALSE	-0.25942	FALSE	-1.6774	DOWN	-1.4747	FALSE	-0.88361	FALSE
Cluster-18787.85571	0.76423	FALSE	0.66478	FALSE	1.0235	UP	0.17316	FALSE	0.10134	FALSE
Cluster-18787.149795	NA	FALSE	4.3766	FALSE	4.5959	UP	4.5916	FALSE	4.2412	FALSE
Cluster-18787.75231	1.7191	UP	1.3925	UP	1.8257	UP	1.6483	UP	1.334	UP
Cluster-18787.75236	-0.36135	FALSE	-0.39829	FALSE	1.5925	UP	0.92238	FALSE	-0.53884	FALSE
Cluster-18787.84227	-4.3867	DOWN	-3.9662	DOWN	-5.1493	DOWN	-4.9334	DOWN	-5.6018	DOWN
Cluster-18787.84226	-0.4072	FALSE	1.3469	UP	-1.2039	FALSE	-1.3243	FALSE	-0.10554	FALSE
Cluster-18787.82813	-1.9497	DOWN	-1.0175	DOWN	-2.0679	DOWN	-1.7116	DOWN	-1.5785	DOWN
Cluster-18787.82817	-2.3927	DOWN	-0.81966	FALSE	-2.3781	DOWN	-2.0164	DOWN	-1.7299	DOWN
Cluster-18787.82818	-2.1818	DOWN	-0.4033	FALSE	-1.9492	DOWN	-1.8947	DOWN	-1.3743	DOWN
Cluster-18787.40953	0.9846	FALSE	0.48406	FALSE	1.6704	FALSE	1.9892	UP	1.6759	UP
Cluster-21918.1	0.47654	FALSE	0.65011	FALSE	1.3652	UP	0.33869	FALSE	0.028437	FALSE
Cluster-18787.102535	1.5418	FALSE	1.965	UP	0.039644	FALSE	1.0179	FALSE	0.75275	FALSE
Cluster-18787.116142	1.8548	UP	-0.65552	FALSE	3.0361	UP	2.788	FALSE	-0.76004	FALSE
Cluster-18787.69078	0.0886	FALSE	0.22347	FALSE	-1.6164	DOWN	-1.4095	DOWN	-1.2515	DOWN
Cluster-18787.130190	-0.88039	FALSE	-0.16967	FALSE	-1.3129	DOWN	1.0554	UP	-0.17021	FALSE
Cluster-18787.135955	0.35953	FALSE	0.069601	FALSE	0.22061	FALSE	1.0526	FALSE	2.2889	UP
Cluster-18787.21637	1.1799	FALSE	NA	FALSE	5.0829	UP	4.827	UP	5.6314	UP
Cluster-18787.107563	1.8221	UP	1.8041	UP	3.2311	UP	-1.3217	FALSE	-0.064837	FALSE
Cluster-18787.87441	2.5176	UP	3.3289	UP	1.9663	FALSE	1.8924	FALSE	0.59073	FALSE
Cluster-18787.86712	-1.5602	FALSE	-2.2231	DOWN	-0.82115	FALSE	-0.97532	FALSE	-1.4835	FALSE
Cluster-18787.86711	4.1564	FALSE	4.8136	UP	4.9596	UP	5.3229	UP	5.4065	UP
Cluster-18787.48812	-1.8939	DOWN	-1.3674	FALSE	-0.82213	FALSE	-0.87506	FALSE	-1.2262	DOWN
Cluster-18787.48818	-0.1576	FALSE	2.6147	UP	-0.41904	FALSE	-0.099364	FALSE	-0.44269	FALSE
Cluster-18787.13164	-4.8609	FALSE	-3.8079	FALSE	-4.532	FALSE	-3.9232	FALSE	-4.9338	DOWN
Cluster-18787.66915	-0.37828	FALSE	0.5797	FALSE	-1.4942	DOWN	-0.93658	FALSE	-0.8525	FALSE
Cluster-18787.125438	-1.6154	DOWN	1.8756	FALSE	0.078945	FALSE	-0.69215	FALSE	0.2718	FALSE
Cluster-18787.24344	-2.5989	DOWN	-0.11558	FALSE	-0.5168	FALSE	-0.66592	FALSE	-0.49541	FALSE
Cluster-18787.108910	0.22464	FALSE	0.19954	FALSE	0.38279	FALSE	0.70101	FALSE	1.0202	UP
Cluster-18787.85438	-0.084766	FALSE	-0.62219	FALSE	-1.3247	DOWN	-1.1659	FALSE	-0.85339	FALSE
Cluster-18787.85432	6.9662	UP	9.3864	UP	6.9173	UP	4.7513	UP	5.48	UP
Cluster-18787.84383	-0.76751	FALSE	-0.26296	FALSE	-1.9939	DOWN	-1.7853	DOWN	-0.48649	FALSE
Cluster-18787.84384	-1.1694	DOWN	-0.69377	FALSE	-1.6099	DOWN	-1.4553	DOWN	-1.2794	DOWN
Cluster-18787.112470	0.57457	FALSE	-0.10147	FALSE	1.0579	UP	0.62347	FALSE	0.26268	FALSE
Cluster-18787.152707	-1.6735	FALSE	1.1984	FALSE	-2.2416	DOWN	-0.18177	FALSE	0.73634	FALSE
Cluster-18787.19327	0.69221	FALSE	0.37273	FALSE	2.0199	UP	0.93796	FALSE	1.8939	FALSE
Cluster-18787.155868	-2.4539	DOWN	-2.466	DOWN	-2.3338	DOWN	-2.529	DOWN	-3.2531	DOWN
Cluster-18787.155865	5.8202	UP	6.1481	UP	7.4692	UP	6.0335	UP	6.1592	UP
Cluster-18787.155863	-1.7264	FALSE	-0.76668	FALSE	-1.79	FALSE	-1.8919	FALSE	-2.0934	DOWN
Cluster-18787.121774	-1.6201	DOWN	-0.27654	FALSE	-0.94873	FALSE	-0.42443	FALSE	-1.4183	DOWN
Cluster-18787.42430	5.5843	UP	5.0068	UP	5.8773	UP	5.8972	UP	5.8016	UP
Cluster-18787.8186	-0.34682	FALSE	0.27692	FALSE	-1.4805	DOWN	-1.2267	DOWN	-0.81659	FALSE
Cluster-18787.100418	1.2717	UP	0.59922	FALSE	0.81087	FALSE	1.4299	FALSE	1.0986	FALSE
Cluster-18787.130519	-0.17256	FALSE	2.2172	UP	-0.27221	FALSE	0.31578	FALSE	0.31469	FALSE
Cluster-18787.78155	-2.3514	DOWN	-2.179	FALSE	-1.4253	FALSE	-1.4896	FALSE	-0.56966	FALSE
Cluster-18787.78150	1.1144	FALSE	2.4764	UP	0.87731	FALSE	1.0336	FALSE	0.58792	FALSE
Cluster-18787.79400	-0.3757	FALSE	-1.2502	DOWN	-0.83009	FALSE	-1.0926	FALSE	-0.89495	FALSE
Cluster-18787.79406	0.29367	FALSE	-0.10226	FALSE	0.77431	FALSE	1.7414	UP	1.1073	UP
Cluster-18787.137633	-5.1111	DOWN	-4.1936	FALSE	-0.13504	FALSE	-5.7997	DOWN	-3.9808	FALSE
Cluster-18787.83357	-1.5498	DOWN	-0.60457	FALSE	-1.1442	DOWN	-0.69606	FALSE	-0.99716	FALSE
Cluster-18787.9038	3.9374	FALSE	4.8776	UP	4.6692	UP	4.5452	FALSE	4.2	FALSE
Cluster-18787.9030	0.71843	FALSE	-2.855	FALSE	-3.6494	DOWN	1.2185	FALSE	0.5239	FALSE
Cluster-18787.9031	NA	FALSE	5.1163	UP	NA	FALSE	3.5756	FALSE	3.385	FALSE
Cluster-18787.87594	4.7398	UP	NA	FALSE	NA	FALSE	NA	FALSE	NA	FALSE
Cluster-18787.25776	4.1696	FALSE	4.7289	UP	NA	FALSE	NA	FALSE	NA	FALSE
Cluster-18787.25777	-4.1014	FALSE	0.051732	FALSE	-7.7559	FALSE	9.3771	FALSE	5.2358	UP
Cluster-18787.158831	-3.5481	DOWN	-0.92941	FALSE	-5.4703	FALSE	-3.5197	FALSE	-1.6712	FALSE
Cluster-18787.73668	0.29223	FALSE	1.2008	UP	0.018456	FALSE	0.2831	FALSE	0.20009	FALSE
Cluster-18787.54760	2.5551	FALSE	2.3816	FALSE	5.499	UP	7.0524	UP	3.5679	FALSE
Cluster-25864.1	2.227	UP	2.397	FALSE	2.6047	UP	0.083258	FALSE	-0.99581	FALSE
Cluster-18787.27848	2.9838	UP	3.0802	UP	1.8434	UP	-0.029785	FALSE	-1.4846	FALSE
Cluster-18787.27846	5.6811	UP	3.9535	FALSE	4.0572	UP	1.612	FALSE	NA	FALSE
Cluster-18787.27845	2.5661	UP	2.8096	FALSE	3.3416	FALSE	2.8494	FALSE	1.1114	FALSE
Cluster-18787.103839	6.1281	UP	5.933	UP	6.047	UP	5.8102	UP	5.7251	UP
Cluster-18787.68689	-0.80993	FALSE	-1.8109	DOWN	-0.14759	FALSE	0.065924	FALSE	-0.5564	FALSE
Cluster-18787.138084	2.4533	FALSE	8.1651	FALSE	0.6251	FALSE	1.8935	UP	2.1785	UP
Cluster-18787.65552	-1.6882	FALSE	-0.1839	FALSE	-1.7693	DOWN	-0.21924	FALSE	-0.83362	FALSE
Cluster-23502.8	1.3881	FALSE	5.8102	UP	0.48003	FALSE	2.8807	UP	-0.23091	FALSE
Cluster-23502.7	-3.5394	FALSE	5.043	UP	NA	FALSE	0.71391	FALSE	-3.4133	FALSE
Cluster-18787.107039	-0.1633	FALSE	-1.1427	DOWN	-0.4253	FALSE	0.31884	FALSE	0.51649	FALSE
Cluster-18787.107038	-0.81446	FALSE	-1.3117	DOWN	-1.1697	FALSE	-0.46445	FALSE	-0.4796	FALSE
Cluster-18787.64682	-6.0534	DOWN	-5.6758	FALSE	-4.6356	FALSE	-8.7038	DOWN	-7.5719	DOWN
Cluster-18787.64685	NA	FALSE	4.9027	UP	NA	FALSE	0.73474	FALSE	NA	FALSE
Cluster-18787.85863	0.30169	FALSE	1.4788	UP	0.037628	FALSE	-0.20495	FALSE	-0.21548	FALSE
Cluster-18787.70530	-1.4651	DOWN	0.19274	FALSE	-2.0625	FALSE	0.56562	FALSE	0.28817	FALSE
Cluster-18787.93893	-1.7108	DOWN	1.1025	FALSE	-1.4533	FALSE	-0.46998	FALSE	0.31415	FALSE
Cluster-18787.82790	0.56125	FALSE	3.4912	UP	-0.61422	FALSE	1.0485	FALSE	-0.89764	FALSE
Cluster-18787.13933	-1.6202	FALSE	0.57334	FALSE	-2.6585	DOWN	-0.61364	FALSE	-0.68698	FALSE
Cluster-18787.93283	NA	FALSE	NA	FALSE	4.6834	UP	4.104	FALSE	4.3252	FALSE
Cluster-18787.93286	NA	FALSE	3.3401	FALSE	4.7066	UP	4.7221	UP	4.4779	FALSE
Cluster-18787.50081	-1.0101	DOWN	-1.5772	DOWN	0.12231	FALSE	-0.074824	FALSE	0.067654	FALSE
Cluster-18787.51354	-0.55879	FALSE	-0.37409	FALSE	-2.1781	DOWN	-1.8933	FALSE	-0.91713	FALSE
Cluster-18787.51353	-0.549	FALSE	-0.17744	FALSE	-1.9993	DOWN	-1.7405	DOWN	-0.87031	FALSE
Cluster-18787.51351	-0.52467	FALSE	-0.2938	FALSE	-1.6988	DOWN	-1.5312	FALSE	-0.77122	FALSE
Cluster-18787.59107	-4.1046	FALSE	-5.0742	DOWN	-4.2286	FALSE	-4.2427	FALSE	-7.5035	FALSE
Cluster-18787.87974	NA	FALSE	4.3215	FALSE	1.897	FALSE	4.7091	UP	4.1475	FALSE
Cluster-18787.87970	-1.6404	DOWN	-0.82153	FALSE	-0.94057	FALSE	-0.50354	FALSE	-1.052	DOWN
Cluster-18787.87972	NA	FALSE	-5.1727	DOWN	NA	FALSE	-0.60069	FALSE	NA	FALSE
Cluster-18787.87979	-7.4471	DOWN	-7.636	DOWN	-7.041	DOWN	-6.8315	DOWN	-6.0798	DOWN
Cluster-18787.139900	4.6012	FALSE	4.4286	FALSE	5.1228	UP	3.7908	FALSE	5.0579	UP
Cluster-18787.5056	-5.302	DOWN	-4.8991	FALSE	-3.851	FALSE	-5.8515	DOWN	-1.4488	FALSE
Cluster-18787.131214	-1.0404	FALSE	-0.36347	FALSE	-1.3075	FALSE	-2.0383	DOWN	-1.0894	FALSE
Cluster-18787.131217	6.3097	UP	6.2184	UP	5.6187	UP	5.8419	UP	5.9119	UP
Cluster-18787.77424	0.38219	FALSE	1.9865	UP	0.71682	FALSE	2.0593	FALSE	-0.4488	FALSE
Cluster-18787.77420	-1.4328	FALSE	1.4126	UP	0.51041	FALSE	2.6733	FALSE	0.35856	FALSE
Cluster-18787.77423	-1.5815	DOWN	-0.41354	FALSE	-2.2272	DOWN	-0.96109	FALSE	-1.0364	FALSE
Cluster-18787.86212	-1.4273	DOWN	-0.70168	FALSE	-1.7767	DOWN	-1.7318	DOWN	-1.4446	DOWN
Cluster-18787.89704	-0.45277	FALSE	1.1281	UP	0.93137	FALSE	1.0795	UP	1.7687	FALSE
Cluster-18787.121487	0.68002	FALSE	0.4083	FALSE	1.2918	UP	0.5233	FALSE	0.13121	FALSE
Cluster-24004.0	2.0458	FALSE	4.5095	UP	-1.7929	FALSE	-0.9787	FALSE	1.4406	FALSE
Cluster-18787.145396	-3.7439	FALSE	-4.2373	FALSE	-4.3455	FALSE	-3.4147	FALSE	-4.1714	DOWN
Cluster-18787.2394	-1.2605	FALSE	0.47644	FALSE	-2.561	DOWN	0.095706	FALSE	0.92363	FALSE
Cluster-18787.17485	-0.9277	FALSE	-5.3277	FALSE	-1.949	FALSE	-3.8511	FALSE	-3.6873	DOWN
Cluster-18787.80830	-0.36602	FALSE	0.33827	FALSE	-1.8333	DOWN	-1.4435	DOWN	-1.0547	FALSE
Cluster-18787.36019	5.1174	UP	2.5634	FALSE	2.8037	UP	2.5814	UP	2.224	UP
Cluster-19893.3	-0.75262	FALSE	1.4523	FALSE	-4.1377	FALSE	2.5239	UP	4.9	UP
Cluster-25822.0	-0.83313	FALSE	3.1991	UP	-6.1265	DOWN	0.51033	FALSE	1.7065	FALSE
Cluster-18787.119072	-4.3325	FALSE	-3.7113	FALSE	-7.3291	FALSE	-4.8254	FALSE	-7.9818	DOWN
Cluster-18787.119074	2.3538	UP	2.2873	UP	1.6692	UP	1.8026	UP	1.3307	FALSE
Cluster-18787.69956	1.6338	UP	0.63607	FALSE	1.657	FALSE	1.0032	FALSE	1.5811	UP
Cluster-18787.114551	-5.0436	DOWN	0.88698	FALSE	0.51396	FALSE	-0.25017	FALSE	-4.471	DOWN
Cluster-18787.135109	4.5903	UP	3.2997	FALSE	3.5084	UP	5.2483	FALSE	1.2569	FALSE
Cluster-18787.87657	0.27088	FALSE	-1.2033	DOWN	-0.21472	FALSE	-0.17271	FALSE	-0.41462	FALSE
Cluster-18787.84562	-7.798	FALSE	-5.1778	DOWN	-4.805	FALSE	-6.1011	FALSE	-7.2329	FALSE
Cluster-18787.75517	0.7601	FALSE	0.73222	FALSE	1.0705	FALSE	2.5772	FALSE	3.0727	UP
Cluster-18787.81058	-0.81655	FALSE	-0.2338	FALSE	-2.098	DOWN	-1.2216	FALSE	-0.59923	FALSE
Cluster-18787.45859	6.073	FALSE	NA	FALSE	4.7684	UP	NA	FALSE	-3.9346	FALSE
Cluster-18787.82474	5.9358	UP	6.7774	UP	9.4142	UP	5.6615	UP	6.4684	UP
Cluster-18787.76639	1.9838	UP	2.667	UP	1.6123	UP	2.2402	UP	0.33343	FALSE
Cluster-18787.87047	0.6279	FALSE	0.61069	FALSE	1.2967	UP	0.60631	FALSE	-0.27784	FALSE
Cluster-18787.91881	-0.0031145	FALSE	0.32095	FALSE	-1.1794	DOWN	-1.2583	DOWN	-0.79502	FALSE
Cluster-21582.2	1.5559	FALSE	2.2832	UP	1.3813	FALSE	1.0518	FALSE	0.96484	FALSE
Cluster-18787.45746	3.9723	FALSE	8.1772	FALSE	7.7906	UP	4.6276	UP	3.9046	FALSE
Cluster-18787.110827	-0.22908	FALSE	0.15462	FALSE	-2.2273	DOWN	-2.0215	DOWN	-1.2422	FALSE
Cluster-18787.46097	-1.9432	FALSE	-1.9665	FALSE	-0.89205	FALSE	-1.126	FALSE	-1.9516	DOWN
Cluster-18787.115373	1.8736	FALSE	1.5313	FALSE	0.97489	FALSE	0.80593	FALSE	2.0253	UP
Cluster-13601.0	-2.3857	FALSE	0.76928	FALSE	-3.4066	FALSE	2.1543	FALSE	3.9869	UP
Cluster-18787.155344	NA	FALSE	NA	FALSE	-3.851	FALSE	-5.761	DOWN	-3.3488	FALSE
Cluster-18787.44065	6.644	UP	7.8961	FALSE	3.6672	FALSE	4.0442	FALSE	1.046	FALSE
Cluster-13069.1	NA	FALSE	NA	FALSE	NA	FALSE	-9.0809	DOWN	NA	FALSE
Cluster-14379.3	0.5729	FALSE	-4.0518	FALSE	-1.2073	FALSE	1.1508	FALSE	2.5536	UP
Cluster-18787.133253	-7.9169	DOWN	-5.5428	DOWN	-4.4145	DOWN	-5.1882	DOWN	-5.3001	DOWN
Cluster-18787.133251	4.6718	UP	5.189	FALSE	4.4283	FALSE	5.4377	FALSE	3.6667	FALSE
Cluster-20945.0	1.2997	UP	1.2339	FALSE	1.4257	UP	1.3557	UP	0.32189	FALSE
Cluster-18787.84888	-0.91742	FALSE	-0.23973	FALSE	-1.7939	DOWN	-1.4132	DOWN	-1.1638	DOWN
Cluster-18787.84881	-1.9762	DOWN	-1.0799	DOWN	-2.7464	DOWN	-2.855	DOWN	-1.7356	DOWN
Cluster-18787.84882	-1.9745	DOWN	-1.0435	DOWN	-2.5464	DOWN	-2.3512	DOWN	-1.5888	DOWN
Cluster-18787.84885	-1.7565	DOWN	-0.8929	FALSE	-2.5085	DOWN	-2.167	DOWN	-1.6662	DOWN
Cluster-18787.84884	-1.9872	DOWN	-0.8103	FALSE	-2.5714	DOWN	-2.1862	DOWN	-1.7032	DOWN
Cluster-18787.140086	3.4801	FALSE	3.4935	FALSE	-0.83246	FALSE	2.6401	FALSE	5.5946	UP
Cluster-18787.9668	0.75589	FALSE	1.7871	UP	0.2824	FALSE	1.0967	FALSE	0.61522	FALSE
Cluster-18787.29158	2.6301	UP	0.75392	FALSE	-2.6858	FALSE	NA	FALSE	5.0269	FALSE
Cluster-18787.29153	-4.6231	FALSE	NA	FALSE	9.3634	FALSE	6.3983	FALSE	5.7421	UP
Cluster-18787.61447	0.34621	FALSE	1.2672	UP	0.28135	FALSE	0.18481	FALSE	-0.49368	FALSE
Cluster-18787.77872	0.99647	FALSE	-0.0039842	FALSE	1.8278	UP	1.1561	UP	0.12317	FALSE
Cluster-18787.77873	1.0988	FALSE	0.39149	FALSE	1.4424	UP	0.48766	FALSE	-0.057559	FALSE
Cluster-18787.8132	-2.2949	DOWN	-1.2954	FALSE	-1.7817	FALSE	-1.5501	FALSE	-1.8188	DOWN
Cluster-18787.67939	-1.0659	FALSE	0.2717	FALSE	-1.1753	FALSE	-1.9246	DOWN	-0.98213	FALSE
Cluster-18787.89760	0.06012	FALSE	-0.046238	FALSE	-1.1436	DOWN	-0.86215	FALSE	-0.34916	FALSE
Cluster-18787.7877	-2.0518	DOWN	-0.67164	FALSE	-1.5424	FALSE	-1.0722	FALSE	-1.432	FALSE
Cluster-18787.46119	6.3253	UP	5.3949	UP	5.8023	UP	4.9054	UP	NA	FALSE
Cluster-18787.116765	0.36025	FALSE	0.70982	FALSE	0.56203	FALSE	1.1541	UP	0.68326	FALSE
Cluster-18787.66482	1.9597	FALSE	2.1704	FALSE	3.1307	UP	2.3075	UP	4.8792	UP
Cluster-18787.102787	1.6775	FALSE	2.1737	FALSE	2.3018	UP	1.9547	FALSE	0.6356	FALSE
Cluster-18787.129001	5.6482	UP	4.8517	UP	5.4309	UP	4.8399	UP	5.4135	UP
Cluster-18787.107890	-1.5283	DOWN	-1.1509	FALSE	-1.0389	FALSE	-0.21999	FALSE	-0.65597	FALSE
Cluster-18787.68415	9.9472	UP	-0.60929	FALSE	1.0927	UP	-1.607	DOWN	-2.8636	DOWN
Cluster-18787.46344	0.18532	FALSE	1.2434	UP	0.3614	FALSE	0.73021	FALSE	-0.062525	FALSE
Cluster-18787.129007	0.26013	FALSE	-0.13336	FALSE	1.4308	UP	0.70724	FALSE	0.65951	FALSE
Cluster-18787.64411	-4.2363	FALSE	-4.0967	FALSE	NA	FALSE	NA	FALSE	-4.9615	DOWN
Cluster-18787.109460	-6.0857	FALSE	-4.0133	FALSE	-5.2764	DOWN	-5.0081	DOWN	-4.5556	FALSE
Cluster-18787.29059	1.0883	FALSE	5.5724	UP	NA	FALSE	6.1401	UP	3.4324	UP
Cluster-18787.29058	-2.9901	FALSE	5.0313	FALSE	-8.0286	DOWN	1.5499	FALSE	2.1395	FALSE
Cluster-24194.0	5.1149	UP	5.9631	UP	3.5292	FALSE	3.1275	FALSE	1.1792	FALSE
Cluster-18787.41345	1.6828	FALSE	2.7441	FALSE	2.9201	FALSE	1.5363	UP	2.0315	UP
Cluster-18787.84972	-2.2869	DOWN	-1.2861	FALSE	-2.5457	DOWN	-2.998	DOWN	-1.9133	DOWN
Cluster-18787.84975	5.6078	UP	6.9612	UP	5.0598	UP	4.5399	FALSE	8.6505	UP
Cluster-18787.40432	-1.3161	DOWN	-1.2317	DOWN	-1.2072	DOWN	-1.3158	DOWN	-1.2392	DOWN
Cluster-18787.40434	-1.5024	DOWN	-1.4528	DOWN	-0.86025	FALSE	-1.1775	DOWN	-1.3057	DOWN
Cluster-18787.40435	-1.3968	FALSE	-1.8046	DOWN	-1.2511	FALSE	-1.5149	DOWN	-1.2277	FALSE
Cluster-17363.0	2.4798	UP	3.3554	FALSE	-0.18548	FALSE	-1.3637	FALSE	1.3858	FALSE
Cluster-18787.82506	-0.5108	FALSE	4.7288	UP	-1.4786	FALSE	0.62175	FALSE	-1.3492	FALSE
Cluster-18787.44435	-0.62975	FALSE	-1.3125	DOWN	1.2051	UP	-1.4845	FALSE	-2.1722	DOWN
Cluster-18787.66562	NA	FALSE	-3.7396	FALSE	-5.1839	DOWN	-5.7091	DOWN	-5.957	DOWN
Cluster-18787.66563	-8.3428	DOWN	-5.0245	DOWN	-4.9018	DOWN	-4.6145	FALSE	-4.508	FALSE
Cluster-18787.81217	3.9969	UP	4.9247	UP	-0.25389	FALSE	2.4583	UP	0.36309	FALSE
Cluster-18787.85998	-0.89768	FALSE	-0.2571	FALSE	-0.44783	FALSE	-0.59282	FALSE	-1.1048	DOWN
Cluster-18787.85999	-1.1719	DOWN	-0.83768	FALSE	-0.85016	FALSE	-0.60187	FALSE	-0.64705	FALSE
Cluster-18787.85995	-1.1317	DOWN	-0.71502	FALSE	-0.6818	FALSE	-0.7437	FALSE	-1.8253	DOWN
Cluster-18787.85993	0.053945	FALSE	-0.1376	FALSE	0.94898	FALSE	3.0289	UP	3.2809	UP
Cluster-18787.87093	-1.4644	DOWN	-1.5275	DOWN	-0.79477	FALSE	-0.89607	FALSE	-1.2051	FALSE
Cluster-18787.73088	-2.3596	DOWN	0.83934	FALSE	-0.43597	FALSE	-0.66728	FALSE	0.9873	FALSE
Cluster-18787.73082	-1.8057	DOWN	2.492	UP	-0.79616	FALSE	-0.7157	FALSE	0.78444	FALSE
Cluster-18787.73087	-2.1568	DOWN	1.3632	FALSE	-1.6731	DOWN	-1.725	DOWN	0.22292	FALSE
Cluster-18787.73084	0.92491	FALSE	1.3767	UP	0.25297	FALSE	-0.076826	FALSE	-0.32644	FALSE
Cluster-18787.124334	0.84248	FALSE	-0.42594	FALSE	1.1675	UP	2.788	FALSE	2.0873	FALSE
Cluster-18787.19624	2.1189	UP	1.7986	FALSE	1.1165	FALSE	2.0438	FALSE	0.075559	FALSE
Cluster-18787.19623	3.7301	UP	2.9108	UP	2.338	UP	2.2638	UP	1.0446	FALSE
Cluster-18787.7428	3.8476	FALSE	2.1218	UP	0.083726	FALSE	-0.60629	FALSE	0.14965	FALSE
Cluster-18787.87098	-1.0328	DOWN	-1.2799	DOWN	-0.40025	FALSE	-0.66959	FALSE	-0.91049	FALSE
Cluster-18787.71017	-3.1736	DOWN	-3.1776	DOWN	-3.524	DOWN	-3.5896	DOWN	-2.5042	DOWN
Cluster-18787.80005	NA	FALSE	-3.7407	FALSE	1.2952	FALSE	-0.65945	FALSE	4.8388	UP
Cluster-18787.80007	-1.5613	FALSE	2.3555	UP	1.36	FALSE	-1.7027	FALSE	-0.71758	FALSE
Cluster-18787.80006	0.37987	FALSE	-0.516	FALSE	-0.92953	FALSE	2.6087	UP	-1.2147	FALSE
Cluster-18787.16760	-3.4318	DOWN	-3.5818	DOWN	-3.6659	DOWN	-3.7437	DOWN	-4.0406	DOWN
Cluster-18787.109032	5.5072	UP	4.08	FALSE	5.0147	UP	NA	FALSE	1.1118	FALSE
Cluster-18787.109031	7.6494	UP	7.0375	UP	9.2427	UP	5.0875	FALSE	5.8462	UP
Cluster-18787.109037	4.9221	UP	7.189	FALSE	5.6745	FALSE	1.9282	FALSE	4.7661	FALSE
Cluster-18787.114344	3.7679	FALSE	4.6886	UP	6.3231	UP	5.6768	UP	5.5514	UP
Cluster-18787.9590	NA	FALSE	-4.432	DOWN	-6.5543	DOWN	-3.3883	FALSE	-3.5434	FALSE
Cluster-18787.84793	-0.87933	FALSE	-1.28	DOWN	-0.88663	FALSE	-1.4649	DOWN	-1.0309	FALSE
Cluster-18787.84792	-0.82682	FALSE	-0.77351	FALSE	-0.76087	FALSE	-1.4987	DOWN	-0.72655	FALSE
Cluster-18787.84797	1.253	FALSE	-0.70817	FALSE	1.4616	UP	1.0231	FALSE	0.50353	FALSE
Cluster-18787.81890	-0.75149	FALSE	-1.1195	DOWN	-0.8043	FALSE	-1.0393	FALSE	-1.0018	FALSE
Cluster-18787.107086	1.0157	FALSE	1.5261	UP	0.64492	FALSE	0.59192	FALSE	0.41739	FALSE
Cluster-18787.1925	4.0419	UP	3.5555	FALSE	4.5375	UP	4.8628	UP	4.3083	UP
Cluster-18787.1929	-5.5377	DOWN	-3.2771	DOWN	-5.7176	DOWN	-5.6258	DOWN	-3.9103	DOWN
Cluster-18787.71783	1.4355	UP	-1.1672	FALSE	0.90045	FALSE	0.095799	FALSE	-0.37015	FALSE
Cluster-18787.73122	-0.44215	FALSE	-0.21834	FALSE	-0.89544	FALSE	-0.96347	FALSE	-1.2844	DOWN
Cluster-370.1	NA	FALSE	NA	FALSE	NA	FALSE	-5.686	DOWN	NA	FALSE
Cluster-18787.148152	-4.2825	FALSE	-3.7986	FALSE	-4.1563	FALSE	-4.6417	FALSE	-5.2891	DOWN
Cluster-27230.0	1.8032	UP	1.5756	FALSE	1.6568	FALSE	1.0213	FALSE	0.15304	FALSE
Cluster-18787.80999	-0.51888	FALSE	0.25135	FALSE	0.31449	FALSE	0.14486	FALSE	-1.539	DOWN
Cluster-18787.10024	-4.9168	DOWN	-4.0681	FALSE	-5.0287	DOWN	-4.9931	DOWN	-4.993	DOWN
Cluster-18787.55901	0.60919	FALSE	0.074447	FALSE	1.0767	UP	0.75926	FALSE	0.82684	FALSE
Cluster-18787.14264	7.1303	UP	4.7029	UP	5.1738	UP	6.1797	FALSE	NA	FALSE
Cluster-18787.157361	-1.3042	FALSE	-0.11854	FALSE	-1.8398	DOWN	-1.4008	FALSE	-1.327	FALSE
Cluster-18787.95405	NA	FALSE	3.4163	FALSE	5.6671	UP	4.9808	UP	4.6615	UP
Cluster-18787.95400	-1.4463	FALSE	-0.40171	FALSE	-1.0133	FALSE	-0.94961	FALSE	-1.1539	DOWN
Cluster-18787.115773	5.2355	UP	5.3779	UP	5.1567	UP	5.3871	UP	6.0926	UP
Cluster-18787.35033	-1.0808	FALSE	4.9068	UP	-3.4027	DOWN	3.2397	UP	4.6305	UP
Cluster-18787.74374	3.374	FALSE	5.8402	UP	NA	FALSE	5.0126	UP	3.879	FALSE
Cluster-18787.74375	-0.37875	FALSE	-2.4576	DOWN	0.7563	FALSE	-0.5585	FALSE	-0.30588	FALSE
Cluster-18787.74377	-3.5307	FALSE	5.1794	UP	-3.6802	FALSE	-1.5857	FALSE	-3.2126	FALSE
Cluster-18787.86470	-1.3505	DOWN	-1.3579	DOWN	-0.5818	FALSE	-1.4025	DOWN	-1.5061	DOWN
Cluster-18787.86478	-0.56695	FALSE	0.5561	FALSE	-1.2692	FALSE	5.1982	UP	0.32831	FALSE
Cluster-18787.75427	0.4368	FALSE	0.050795	FALSE	1.0003	UP	0.63707	FALSE	0.13785	FALSE
Cluster-18787.75428	0.90114	FALSE	-0.90555	FALSE	1.5603	UP	1.0944	FALSE	-0.014252	FALSE
Cluster-18787.81121	-4.9503	DOWN	-3.4092	FALSE	-3.7201	FALSE	-4.999	DOWN	-5.6075	DOWN
Cluster-6748.10	1.5639	UP	1.2373	FALSE	1.0009	FALSE	0.61566	FALSE	0.32376	FALSE
Cluster-18787.79218	-1.68	FALSE	-1.2963	FALSE	-1.9136	DOWN	-3.2889	DOWN	-2.9983	DOWN
Cluster-18787.79216	-0.79105	FALSE	-1.5223	FALSE	-0.94204	FALSE	-2.9213	DOWN	-2.1603	FALSE
Cluster-18787.80453	-0.73424	FALSE	0.20738	FALSE	1.5441	UP	1.0364	FALSE	0.32248	FALSE
Cluster-18787.150746	-1.3546	DOWN	-1.4044	DOWN	-1.5414	DOWN	-2.8665	DOWN	-2.6798	DOWN
Cluster-18787.83181	-2.9534	DOWN	-1.9956	DOWN	-2.4985	DOWN	-1.678	DOWN	-2.275	DOWN
Cluster-18787.42182	5.2073	UP	2.794	FALSE	NA	FALSE	NA	FALSE	NA	FALSE
Cluster-18787.12368	-5.7577	DOWN	-6.7708	DOWN	-10.092	DOWN	-6.9773	DOWN	-6.2488	DOWN
Cluster-18787.56357	-0.10633	FALSE	1.0496	UP	-0.68675	FALSE	-0.56811	FALSE	-0.49536	FALSE
Cluster-18787.20158	3.9568	UP	6.5018	FALSE	4.9103	FALSE	4.2298	FALSE	2.1394	FALSE
Cluster-18787.20157	4.5576	UP	3.5428	FALSE	4.8176	FALSE	4.2732	FALSE	1.8778	FALSE
Cluster-18787.20152	3.3498	UP	6.254	UP	5.9694	UP	4.133	FALSE	2.9285	UP
Cluster-18787.99546	-0.92654	FALSE	-1.5025	DOWN	-0.75968	FALSE	-0.14626	FALSE	-1.4264	FALSE
Cluster-18787.119650	0.37727	FALSE	1.4306	UP	0.40545	FALSE	0.11627	FALSE	0.94429	FALSE
Cluster-18787.78878	-1.1721	DOWN	-0.84837	FALSE	-0.88894	FALSE	-1.0954	DOWN	-1.2114	DOWN
Cluster-18787.90723	2.1196	FALSE	3.7018	UP	3.3641	FALSE	1.6725	FALSE	0.85377	FALSE
Cluster-15103.0	2.2501	UP	4.7062	FALSE	-6.6952	FALSE	2.8172	FALSE	-2.3314	FALSE
Cluster-18787.75742	-1.2592	DOWN	-1.7355	DOWN	-1.1876	DOWN	-1.1609	DOWN	-1.2419	DOWN
Cluster-18787.75746	-0.36461	FALSE	0.16783	FALSE	-1.8122	DOWN	-1.3337	DOWN	-0.69436	FALSE
Cluster-18787.75748	-0.43124	FALSE	0.0071898	FALSE	-1.5844	DOWN	-0.84943	FALSE	-0.94681	FALSE
Cluster-18787.60076	-1.103	DOWN	0.32152	FALSE	0.12724	FALSE	1.7867	UP	1.4269	UP
Cluster-18787.62800	-0.54629	FALSE	-0.059211	FALSE	-1.3992	DOWN	-1.3012	DOWN	-1.0844	DOWN
Cluster-18787.133322	-5.1083	DOWN	-4.3579	DOWN	-7.3655	DOWN	-7.7	DOWN	-2.1413	DOWN
Cluster-18787.133323	-5.9982	DOWN	-4.2351	DOWN	-8.2875	DOWN	-7.5293	DOWN	-2.4832	DOWN
Cluster-18787.72489	1.1769	UP	1.1658	UP	0.83473	FALSE	0.70205	FALSE	0.51872	FALSE
Cluster-18787.133321	-5.0946	DOWN	NA	FALSE	-5.7623	DOWN	-4.7511	FALSE	-5.2406	DOWN
Cluster-18787.128640	3.0459	FALSE	4.4715	UP	2.1473	FALSE	1.8946	FALSE	3.0326	UP
Cluster-18787.151628	-2.5296	DOWN	-0.094727	FALSE	-2.0922	FALSE	1.5497	UP	2.0335	UP
Cluster-18787.137953	-3.9679	FALSE	-1.9208	FALSE	-6.7328	DOWN	0.56127	FALSE	0.13411	FALSE
Cluster-18787.62003	NA	FALSE	NA	FALSE	NA	FALSE	4.6026	UP	4.3924	FALSE
Cluster-18787.85284	0.93126	FALSE	2.9058	UP	0.36442	FALSE	1.8198	UP	-0.25553	FALSE
Cluster-18787.85286	-2.143	FALSE	0.16816	FALSE	-4.9998	DOWN	1.2513	FALSE	0.9515	FALSE
Cluster-18787.85282	-4.0861	FALSE	-4.5168	DOWN	-4.9779	FALSE	-4.5384	DOWN	-4.9857	DOWN
Cluster-18787.86531	-0.88191	FALSE	-0.41836	FALSE	-0.82441	FALSE	-1.1855	DOWN	-1.019	DOWN
Cluster-18787.86534	-1.4133	DOWN	0.35119	FALSE	-1.0348	DOWN	-0.080879	FALSE	0.3802	FALSE
Cluster-18787.86539	1.2809	FALSE	2.2267	UP	1.6078	UP	0.81569	FALSE	0.85308	FALSE
Cluster-18787.83665	-1.6526	DOWN	0.39573	FALSE	-1.1131	DOWN	-2.0731	DOWN	-1.0335	DOWN
Cluster-18787.35807	6.6647	UP	5.125	UP	6.5841	UP	6.3705	UP	6.5486	UP
Cluster-18787.35800	-0.5865	FALSE	-1.4752	FALSE	1.069	UP	-1.0307	FALSE	-0.23328	FALSE
Cluster-18787.97673	NA	FALSE	3.8854	FALSE	4.7352	UP	3.3689	FALSE	1.409	FALSE
Cluster-18787.47338	0.56247	FALSE	-0.64175	FALSE	1.0939	FALSE	1.1844	UP	0.82778	FALSE
Cluster-18787.47339	0.86779	FALSE	0.48414	FALSE	0.79089	FALSE	2.2777	UP	0.96147	FALSE
Cluster-18787.91852	0.077742	FALSE	2.0656	UP	0.36546	FALSE	1.3308	UP	1.863	UP
Cluster-18787.45797	1.7273	FALSE	-1.5301	FALSE	1.4034	FALSE	4.9419	UP	1.5271	FALSE
Cluster-18787.119599	4.7459	UP	3.2584	FALSE	3.1142	FALSE	2.7186	FALSE	1.6861	FALSE
Cluster-18787.64371	0.57609	FALSE	-0.10243	FALSE	-1.2329	DOWN	-0.85906	FALSE	-0.51034	FALSE
Cluster-18787.69072	4.5797	FALSE	8.1509	FALSE	3.6572	FALSE	8.5448	UP	1.9614	FALSE
Cluster-18787.69076	-4.4282	FALSE	-4.6163	FALSE	-9.0501	DOWN	-9.2313	DOWN	-6.3051	DOWN
Cluster-18787.60137	6.0741	UP	NA	FALSE	7.201	UP	NA	FALSE	6.1985	UP
Cluster-18787.60134	0.017666	FALSE	1.038	FALSE	-5.3384	DOWN	0.65425	FALSE	-1.7482	FALSE
Cluster-18787.60138	1.6956	UP	0.42171	FALSE	1.6531	UP	0.72147	FALSE	-0.096449	FALSE
Cluster-18787.128566	7.4864	UP	NA	FALSE	5.3255	UP	NA	FALSE	NA	FALSE
Cluster-18787.128567	1.5735	FALSE	0.71667	FALSE	-14.702	FALSE	5.1174	UP	3.6347	FALSE
Cluster-18787.128568	6.7484	FALSE	NA	FALSE	-0.15894	FALSE	5.5554	UP	-5.2539	DOWN
Cluster-18787.2965	-4.1738	FALSE	-4.4409	FALSE	-5.0126	DOWN	-5.054	DOWN	-5.1104	DOWN
Cluster-18787.84859	-1.5423	DOWN	-0.50227	FALSE	-1.5342	DOWN	-1.4704	DOWN	-1.4448	DOWN
Cluster-18787.84853	-2.1148	DOWN	-1.062	DOWN	-3.1642	DOWN	-2.7584	DOWN	-1.7684	DOWN
Cluster-18787.84850	-1.408	FALSE	-1.2546	FALSE	-1.8369	FALSE	-2.1518	DOWN	-1.8051	DOWN
Cluster-18787.84851	1.7798	UP	1.9839	UP	0.91074	FALSE	1.8525	FALSE	0.29807	FALSE
Cluster-18787.84856	-1.6261	DOWN	-0.46351	FALSE	-1.8975	DOWN	-2.0768	DOWN	-1.4651	DOWN
Cluster-18787.40164	-1.958	DOWN	-1.6572	DOWN	-1.6272	DOWN	-0.81973	FALSE	0.4112	FALSE
Cluster-18787.40163	-1.7821	DOWN	-1.4065	DOWN	-1.8767	DOWN	-0.37931	FALSE	0.55338	FALSE
Cluster-18787.40160	-1.8148	DOWN	-2.3101	DOWN	-1.8291	DOWN	-0.37939	FALSE	0.32682	FALSE
Cluster-18787.101309	5.3175	UP	5.8481	UP	4.8267	UP	4.3294	FALSE	4.0912	FALSE
Cluster-18787.119945	5.6974	UP	7.9772	UP	5.4687	UP	6.7586	UP	8.5946	UP
Cluster-18787.12734	0.12886	FALSE	1.1149	UP	-0.5497	FALSE	-0.52158	FALSE	-0.054834	FALSE
Cluster-18787.80294	1.5401	UP	1.6542	FALSE	4.527	FALSE	5.7598	UP	9.3361	UP
Cluster-18787.80297	-0.48226	FALSE	0.10342	FALSE	0.51081	FALSE	1.1311	FALSE	2.1828	UP
Cluster-18787.118955	0.87047	FALSE	-0.11413	FALSE	1.0955	UP	0.69841	FALSE	0.56322	FALSE
Cluster-18787.78426	0.78784	FALSE	-0.044166	FALSE	0.85782	FALSE	1.1638	UP	0.7888	FALSE
Cluster-18787.82478	5.4624	UP	9.4064	UP	5.3199	UP	5.1729	UP	5.8172	UP
Cluster-18787.82472	8.9827	UP	9.9004	UP	11.09	UP	7.4941	UP	8.0286	UP
Cluster-18787.82473	4.6356	UP	8.7661	UP	4.5931	UP	4.2158	FALSE	5.0839	UP
Cluster-18787.82477	8.7285	UP	10.228	UP	11.726	UP	12.124	UP	13.352	UP
Cluster-18787.82475	7.2693	UP	10.093	UP	6.3624	UP	5.9008	UP	6.4768	UP
Cluster-18787.77123	3.2972	UP	2.2953	UP	3.7159	UP	1.8693	UP	0.98074	FALSE
Cluster-18787.58912	-0.21613	FALSE	4.8198	UP	-1.1777	FALSE	0.83387	FALSE	-0.6211	FALSE
Cluster-18787.27625	0.77849	FALSE	-2.9301	DOWN	1.7031	UP	-0.79066	FALSE	-0.057959	FALSE
Cluster-18787.27620	-5.0765	DOWN	-1.2461	FALSE	-4.2439	FALSE	0.41225	FALSE	-1.6638	FALSE
Cluster-11338.0	4.6764	UP	4.8266	UP	4.4996	FALSE	4.7317	UP	5.0208	UP
Cluster-18787.30797	-0.6586	FALSE	NA	FALSE	1.621	FALSE	5.1044	UP	3.8386	UP
Cluster-18787.77195	-1.3729	FALSE	-1.1896	FALSE	-1.4847	DOWN	-1.6128	DOWN	-1.2946	FALSE
Cluster-18787.54211	-2.4934	DOWN	-1.7315	DOWN	-2.3174	DOWN	-1.3597	DOWN	-1.8162	DOWN
Cluster-18787.54215	-0.58522	FALSE	-0.66159	FALSE	0.34509	FALSE	0.18201	FALSE	1.5972	UP
Cluster-18787.54217	-0.13772	FALSE	0.975	FALSE	0.43104	FALSE	1.211	FALSE	1.532	UP
Cluster-18787.49349	0.54131	FALSE	1.3147	UP	0.61829	FALSE	0.010574	FALSE	0.013581	FALSE
Cluster-18787.49342	4.7278	UP	1.5006	FALSE	1.0318	FALSE	1.3792	FALSE	0.9553	FALSE
Cluster-18787.89020	1.0488	UP	0.087035	FALSE	1.106	UP	0.28718	FALSE	-0.11586	FALSE
Cluster-18787.48431	3.933	UP	3.8647	UP	3.3812	FALSE	2.9033	FALSE	3.9158	UP
Cluster-18787.48434	-6.2499	DOWN	-6.9382	DOWN	-6.7651	DOWN	-6.1417	DOWN	-6.8411	DOWN
Cluster-18787.48437	-0.3611	FALSE	-0.71279	FALSE	-1.4413	DOWN	-1.308	DOWN	-0.97497	FALSE
Cluster-18787.40648	0.22364	FALSE	-0.86867	FALSE	0.25502	FALSE	0.020444	FALSE	-1.8562	DOWN
Cluster-18787.141235	-1.7916	DOWN	-0.71422	FALSE	-1.8089	DOWN	1.1126	UP	2.8661	UP
Cluster-18787.141237	-3.8071	FALSE	4.2527	FALSE	-3.9957	DOWN	-1.1618	FALSE	-0.52947	FALSE
Cluster-18787.154182	NA	FALSE	NA	FALSE	NA	FALSE	4.6943	UP	4.0998	FALSE
Cluster-18787.80310	-0.43906	FALSE	0.25333	FALSE	-0.084604	FALSE	-1.2956	DOWN	-0.33998	FALSE
Cluster-18787.66755	3.1076	UP	3.8348	UP	0.39177	FALSE	5.2605	UP	NA	FALSE
Cluster-18787.66757	-1.3698	FALSE	-4.6667	FALSE	4.1716	FALSE	-5.3166	DOWN	0.0070625	FALSE
Cluster-18787.107989	-3.6245	FALSE	NA	FALSE	NA	FALSE	NA	FALSE	-5.1077	DOWN
Cluster-18787.108459	5.6401	UP	5.8479	UP	5.602	UP	4.4546	FALSE	4.0153	FALSE
Cluster-18787.27863	3.8047	UP	0.85655	FALSE	0.25313	FALSE	1.0645	FALSE	NA	FALSE
Cluster-18787.88207	-2.0818	DOWN	-1.3111	DOWN	-2.1385	DOWN	-1.8188	DOWN	-0.99487	FALSE
Cluster-18787.88205	-1.9665	DOWN	-1.1444	DOWN	-1.6468	DOWN	-1.3001	DOWN	-1.0862	DOWN
Cluster-18787.88208	-2.4815	DOWN	-0.88192	FALSE	-2.2481	DOWN	-1.766	DOWN	-0.97505	FALSE
Cluster-18787.76163	3.8304	FALSE	4.3138	FALSE	4.1643	FALSE	4.9393	UP	5.8781	UP
Cluster-18787.76162	3.6464	FALSE	4.3638	FALSE	3.9078	FALSE	4.2436	FALSE	5.3515	UP
Cluster-15019.0	1.8867	UP	1.0778	FALSE	1.6734	UP	-0.74424	FALSE	-1.1593	FALSE
Cluster-18787.86840	-0.12239	FALSE	-1.1597	DOWN	-0.059557	FALSE	-0.66183	FALSE	-0.83389	FALSE
Cluster-18787.86846	0.39855	FALSE	-0.15982	FALSE	-0.0098161	FALSE	-2.237	DOWN	-0.95508	FALSE
Cluster-18787.86844	0.11496	FALSE	-1.728	DOWN	-0.13828	FALSE	-2.9163	DOWN	-1.9523	DOWN
Cluster-18787.86849	0.089429	FALSE	-0.48298	FALSE	-0.53138	FALSE	-2.8612	DOWN	-1.6123	DOWN
Cluster-18787.60703	0.8849	FALSE	1.2517	UP	1.0949	FALSE	0.45045	FALSE	0.52898	FALSE
Cluster-18787.57690	3.696	UP	NA	FALSE	0.90807	FALSE	4.7461	UP	2.4076	FALSE
Cluster-18787.149710	1.2847	FALSE	0.54525	FALSE	-2.4348	DOWN	-1.2698	FALSE	-1.1852	FALSE
Cluster-18787.149711	2.7185	UP	0.85487	FALSE	-2.9978	DOWN	-0.89386	FALSE	-1.3745	FALSE
Cluster-18787.15894	2.7263	UP	3.4576	UP	0.047514	FALSE	1.7557	FALSE	0.86118	FALSE
Cluster-18787.47820	-2.8841	FALSE	-0.82802	FALSE	-5.4322	DOWN	-0.93247	FALSE	-0.97179	FALSE
Cluster-18787.55873	-1.6873	DOWN	-0.6713	FALSE	-0.4788	FALSE	-1.7358	FALSE	-0.033322	FALSE
Cluster-18787.23465	0.69705	FALSE	4.1264	UP	0.91359	FALSE	2.532	FALSE	-0.58966	FALSE
Cluster-18787.69385	0.57109	FALSE	0.059039	FALSE	1.3274	UP	0.65681	FALSE	-0.19878	FALSE
Cluster-18787.94044	0.50588	FALSE	2.3439	UP	0.16595	FALSE	0.07248	FALSE	0.26812	FALSE
Cluster-18787.83906	0.011091	FALSE	1.7485	UP	2.2951	UP	0.77203	FALSE	0.30845	FALSE
Cluster-18787.119254	2.653	FALSE	4.0584	UP	2.6575	UP	3.5553	FALSE	2.6314	FALSE
Cluster-18787.49716	-8.2292	DOWN	-6.2784	DOWN	-6.7255	DOWN	-5.5006	DOWN	-5.5546	DOWN
Cluster-18787.48045	-0.55005	FALSE	1.3702	FALSE	-3.8796	FALSE	1.385	FALSE	2.2165	UP
Cluster-18787.70867	-4.4066	FALSE	0.40362	FALSE	-3.8701	FALSE	-4.8369	FALSE	-7.8934	DOWN
Cluster-18787.70863	-0.1449	FALSE	-3.7819	FALSE	-3.7011	DOWN	-4.7463	DOWN	-2.0044	FALSE
Cluster-18787.84748	-5.7795	DOWN	-5.7637	DOWN	-5.1883	DOWN	-6.0121	DOWN	-5.6088	DOWN
Cluster-18787.84749	-0.64896	FALSE	-1.1705	DOWN	-0.46223	FALSE	-1.285	DOWN	-0.96131	FALSE
Cluster-18787.84743	-0.97355	FALSE	-0.234	FALSE	-0.90689	FALSE	-1.3647	DOWN	-1.0703	DOWN
Cluster-18787.76089	NA	FALSE	-0.20835	FALSE	-5.6372	DOWN	NA	FALSE	NA	FALSE
Cluster-18787.76082	4.1228	FALSE	2.7578	FALSE	5.8398	UP	5.7987	FALSE	4.0745	FALSE
Cluster-18787.79504	2.0131	FALSE	2.0634	FALSE	3.9486	UP	3.6362	UP	5.3118	UP
Cluster-18787.79505	-4.4057	FALSE	-3.6684	FALSE	-8.2451	DOWN	-3.7905	FALSE	-3.4194	FALSE
Cluster-18787.79508	6.6051	FALSE	4.5983	FALSE	4.8839	UP	5.4025	UP	5.6933	UP
Cluster-18787.79509	-6.5835	DOWN	-6.7929	DOWN	-6.9187	DOWN	-6.6628	DOWN	-7.6707	DOWN
Cluster-18787.3713	-2.6587	FALSE	-1.2954	FALSE	-3.552	DOWN	0.50927	FALSE	1.6534	UP
Cluster-18787.39059	1.7026	FALSE	0.2946	FALSE	0.3348	FALSE	4.9178	UP	1.3558	FALSE
Cluster-18787.105375	-5.5922	DOWN	-4.9735	DOWN	-3.6026	FALSE	-6.1082	FALSE	-4.4391	FALSE
Cluster-18787.76855	-8.0952	DOWN	-5.8923	DOWN	-5.3922	DOWN	-5.5276	DOWN	-5.3308	DOWN
Cluster-18787.103149	0.95099	FALSE	0.37267	FALSE	1.0092	UP	0.38619	FALSE	-0.31653	FALSE
Cluster-18787.119725	5.2215	UP	5.2866	UP	5.5265	UP	5.8549	UP	5.4193	UP
Cluster-18787.23784	1.3254	FALSE	1.7384	FALSE	1.4157	FALSE	1.6455	UP	1.3218	UP
Cluster-18787.147084	6.5073	UP	5.1124	UP	5.2941	UP	7.3167	UP	4.1943	FALSE
Cluster-18787.74106	-1.5266	FALSE	2.6446	FALSE	6.362	UP	4.9561	UP	2.2406	FALSE
Cluster-18787.74108	0.85475	FALSE	0.33542	FALSE	1.1289	UP	1.1691	UP	1.6098	UP
Cluster-18787.32026	1.1572	FALSE	0.12796	FALSE	1.5841	UP	0.94246	FALSE	-0.57076	FALSE
Cluster-18787.13235	4.4387	UP	3.8209	UP	8.28	FALSE	3.9624	FALSE	2.1866	FALSE
Cluster-18787.98622	-5.9407	DOWN	-5.7686	DOWN	-6.1752	DOWN	-6.3289	DOWN	-6.7545	DOWN
Cluster-18787.142409	1.0639	UP	1.8592	UP	0.14151	FALSE	0.59901	FALSE	0.60303	FALSE
Cluster-18787.119681	0.87399	FALSE	1.0354	UP	0.21051	FALSE	-0.76671	FALSE	-0.63112	FALSE
Cluster-21464.17	-2.0255	FALSE	-6.8921	FALSE	-5.0567	DOWN	-1.2511	FALSE	-0.77834	FALSE
Cluster-21464.15	-0.95489	FALSE	0.82521	FALSE	7.3973	UP	0.30693	FALSE	-1.2446	FALSE
Cluster-18787.59854	2.955	UP	2.8919	FALSE	3.8138	UP	2.8165	UP	0.30588	FALSE
Cluster-18787.59853	3.4039	UP	3.1059	UP	4.3013	UP	3.202	UP	0.18768	FALSE
Cluster-18787.65114	-1.653	DOWN	-0.68806	FALSE	-0.74092	FALSE	-0.26513	FALSE	-0.74232	FALSE
Cluster-18787.65115	-1.6444	DOWN	-0.96239	FALSE	-0.82345	FALSE	-0.19244	FALSE	-0.83022	FALSE
Cluster-18787.41879	-7.0323	DOWN	-6.941	DOWN	-7.5975	DOWN	-7.5539	DOWN	-7.5833	DOWN
Cluster-18787.147127	-1.259	FALSE	-1.1664	FALSE	-1.1566	FALSE	-1.7086	FALSE	-1.8186	DOWN
Cluster-18787.34337	-2.5152	DOWN	-11.041	DOWN	-0.5322	FALSE	-1.5433	FALSE	4.5007	UP
Cluster-18787.102322	3.7205	UP	-13.666	FALSE	1.8997	FALSE	-0.73049	FALSE	3.5464	FALSE
Cluster-21922.1	-5.3363	DOWN	-4.9245	DOWN	-3.9072	FALSE	NA	FALSE	-3.4553	FALSE
Cluster-18787.122651	-7.5108	FALSE	-1.1877	FALSE	0.46583	FALSE	-5.4623	FALSE	6.289	UP
Cluster-18787.117509	-0.96292	FALSE	-0.68418	FALSE	-1.6013	DOWN	-1.3301	FALSE	-1.5204	FALSE
Cluster-18787.149718	5.0915	UP	6.0983	UP	5.4458	UP	5.1817	UP	5.2044	UP
Cluster-18787.99802	0.70205	FALSE	-0.11121	FALSE	1.0228	UP	1.03	UP	0.42545	FALSE
Cluster-18787.99801	0.3553	FALSE	-0.42808	FALSE	0.43062	FALSE	1.7923	UP	0.53158	FALSE
Cluster-18787.56475	1.0491	FALSE	2.6154	UP	3.9816	UP	2.8016	UP	0.97893	FALSE
Cluster-18787.56479	-0.95459	FALSE	1.5367	FALSE	-6.5812	DOWN	-2.3355	FALSE	-0.20323	FALSE
Cluster-18787.66141	-0.35722	FALSE	-0.92856	FALSE	0.55578	FALSE	1.1528	UP	0.18916	FALSE
Cluster-18787.133763	1.2648	UP	-10.472	DOWN	5.2646	UP	1.0535	FALSE	0.34179	FALSE
Cluster-18787.92119	-0.30112	FALSE	0.47986	FALSE	3.666	UP	3.1086	UP	NA	FALSE
Cluster-18787.83058	-1.823	FALSE	-0.60417	FALSE	-1.7778	FALSE	-2.9545	DOWN	-1.3734	FALSE
Cluster-18787.45926	-1.2334	FALSE	-4.1739	FALSE	-5.1244	DOWN	-2.4718	FALSE	-4.1678	FALSE
Cluster-18787.45923	3.0281	UP	2.1423	FALSE	3.0445	UP	3.9581	UP	2.383	UP
Cluster-18787.93644	-0.76845	FALSE	-3.0129	DOWN	0.13916	FALSE	-0.013495	FALSE	-2.7334	DOWN
Cluster-18787.43189	0.50419	FALSE	1.524	UP	1.8568	UP	2.4292	UP	1.625	UP
Cluster-18787.144370	0.42952	FALSE	1.5032	FALSE	0.78631	FALSE	1.3832	FALSE	2.3432	UP
Cluster-18787.12953	-1.5199	FALSE	-2.312	FALSE	-1.0382	FALSE	-3.7045	DOWN	-2.3134	FALSE
Cluster-6358.3	3.8127	FALSE	3.7099	FALSE	4.4697	FALSE	4.6769	UP	4.694	UP
Cluster-18787.63879	0.39878	FALSE	1.5166	UP	1.0101	UP	0.47817	FALSE	0.32946	FALSE
Cluster-18787.96444	0.015905	FALSE	4.0817	FALSE	-5.2559	DOWN	4.0288	FALSE	NA	FALSE
Cluster-18787.110152	3.3464	UP	2.6432	UP	2.506	UP	2.5576	UP	1.0617	FALSE
Cluster-18787.70511	1.1469	UP	0.88485	FALSE	0.61049	FALSE	0.44734	FALSE	0.27027	FALSE
Cluster-18787.151593	-1.6355	DOWN	-1.6757	DOWN	-1.2672	FALSE	-1.0208	FALSE	-1.1892	DOWN
Cluster-18787.141523	3.434	UP	1.5157	FALSE	2.6497	UP	2.6377	UP	0.84989	FALSE
Cluster-18787.67173	11.692	UP	3.4145	FALSE	2.0523	UP	0.4623	FALSE	0.080152	FALSE
Cluster-18787.154659	0.31667	FALSE	2.415	FALSE	6.2421	UP	0.24023	FALSE	0.58787	FALSE
Cluster-18787.69590	-0.90526	FALSE	-1.324	DOWN	-0.21984	FALSE	-0.67423	FALSE	-1.0035	FALSE
Cluster-18787.80266	-0.91899	FALSE	-1.3631	DOWN	-0.24835	FALSE	-0.72582	FALSE	-1.3043	DOWN
Cluster-18787.143385	1.177	UP	3.7998	UP	0.5207	FALSE	1.7117	UP	-0.52481	FALSE
Cluster-18787.64656	-2.5267	DOWN	-2.5277	FALSE	-1.6825	FALSE	-1.9987	FALSE	-2.6202	FALSE
Cluster-18787.42388	NA	FALSE	NA	FALSE	4.4091	FALSE	1.0181	FALSE	5.1138	UP
Cluster-18787.107879	1.3508	FALSE	0.91304	FALSE	1.6799	UP	1.1559	FALSE	0.81198	FALSE
Cluster-18787.99772	-0.38766	FALSE	1.3673	FALSE	0.27638	FALSE	2.1223	UP	1.2847	UP
Cluster-18787.124643	-8.8485	DOWN	-8.7418	DOWN	-5.7102	DOWN	-6.0781	DOWN	-7.8527	FALSE
Cluster-18787.25838	1.2951	UP	1.54	FALSE	-2.6058	FALSE	-0.91461	FALSE	0.87743	FALSE
Cluster-18787.118719	-0.75876	FALSE	-1.0134	DOWN	-0.52547	FALSE	-0.091078	FALSE	-0.36783	FALSE
Cluster-18787.105809	0.39513	FALSE	0.080183	FALSE	1.032	UP	0.69648	FALSE	0.3632	FALSE
Cluster-18787.56829	NA	FALSE	3.0033	UP	NA	FALSE	2.7196	UP	2.6414	UP
Cluster-17675.0	-2.2099	DOWN	4.5044	UP	-2.4489	FALSE	2.1038	UP	0.60477	FALSE
Cluster-18787.1166	1.8137	UP	1.166	FALSE	1.8429	FALSE	1.2288	FALSE	0.94206	FALSE
Cluster-18787.77148	0.05814	FALSE	2.0423	UP	-0.11088	FALSE	1.5949	UP	0.28882	FALSE
Cluster-18787.106557	2.4226	UP	2.0613	FALSE	0.48404	FALSE	4.1021	FALSE	0.855	FALSE
Cluster-18787.147821	4.9365	UP	5.2501	UP	5.072	UP	NA	FALSE	NA	FALSE
Cluster-18787.39260	NA	FALSE	NA	FALSE	NA	FALSE	5.7696	UP	8.7416	UP
Cluster-18787.46842	4.3411	UP	4.3507	UP	4.7047	UP	3.8134	UP	1.7727	FALSE
Cluster-18787.146475	2.6538	UP	2.1525	UP	1.9729	UP	-0.34299	FALSE	-1.1991	FALSE
Cluster-18787.5119	1.1139	UP	0.47502	FALSE	0.041027	FALSE	0.18791	FALSE	-0.35349	FALSE
Cluster-18787.135888	-3.8501	FALSE	-2.3661	FALSE	-2.1867	FALSE	-3.4795	DOWN	-1.4357	FALSE
Cluster-18787.104203	4.0028	FALSE	NA	FALSE	4.6662	UP	3.9804	FALSE	4.5285	FALSE
Cluster-18787.51753	NA	FALSE	-3.0778	FALSE	-4.8742	DOWN	-5.7324	FALSE	-9.3059	FALSE
Cluster-18787.75814	3.8992	FALSE	4.8167	UP	4.6451	UP	4.3651	FALSE	4.4218	FALSE
Cluster-18787.60950	NA	FALSE	0.11006	FALSE	-5.228	DOWN	-0.13329	FALSE	-0.4877	FALSE
Cluster-18787.78794	0.82947	FALSE	3.8233	UP	1.0407	FALSE	1.4266	UP	-0.35507	FALSE
Cluster-18787.101324	-8.5562	DOWN	-6.5211	DOWN	-8.8322	DOWN	-7.7774	DOWN	-7.657	DOWN
Cluster-18787.89386	6.0474	UP	4.8526	FALSE	3.5039	FALSE	4.5377	FALSE	1.1616	FALSE
Cluster-18787.61802	0.04983	FALSE	0.87707	FALSE	0.68672	FALSE	1.1557	UP	0.80588	FALSE
Cluster-18787.61804	3.9199	FALSE	NA	FALSE	2.3433	FALSE	3.5143	UP	6.4186	UP
Cluster-18787.61805	-3.4714	FALSE	-3.9439	FALSE	NA	FALSE	-5.0335	DOWN	-5.8244	DOWN
Cluster-18787.123062	0.81075	FALSE	-0.53675	FALSE	2.2811	UP	2.5906	UP	0.93456	FALSE
Cluster-18787.131697	4.4709	FALSE	2.0984	FALSE	3.7694	UP	4.9573	UP	1.6144	FALSE
Cluster-18787.713	0.53955	FALSE	1.4582	UP	-0.28508	FALSE	-0.29358	FALSE	-0.56374	FALSE
Cluster-18787.85102	0.092632	FALSE	1.4309	UP	0.43934	FALSE	1.04	UP	0.62545	FALSE
Cluster-18787.70912	-1.465	DOWN	-0.5257	FALSE	-3.1036	DOWN	-2.2559	DOWN	-1.7562	DOWN
Cluster-18787.70915	1.2548	FALSE	2.2438	UP	-0.81727	FALSE	-1.0598	FALSE	0.57946	FALSE
Cluster-18787.112233	3.4586	FALSE	-5.1671	DOWN	14.891	FALSE	-5.2425	DOWN	-0.40582	FALSE
Cluster-18787.96688	0.48507	FALSE	3.7599	FALSE	3.8578	FALSE	1.9158	FALSE	2.8805	UP
Cluster-18787.110392	0.1235	FALSE	3.4359	FALSE	3.4421	FALSE	3.1584	UP	2.6433	FALSE
Cluster-18787.110397	0.066971	FALSE	-0.80042	FALSE	1.0672	UP	0.56096	FALSE	0.1725	FALSE
Cluster-18787.117624	0.94397	FALSE	0.64305	FALSE	1.3108	UP	0.60378	FALSE	-0.1638	FALSE
Cluster-24035.18	-5.4954	DOWN	-5.0652	DOWN	-5.4001	DOWN	-3.3485	FALSE	0.17513	FALSE
Cluster-24035.14	3.8998	UP	0.50539	FALSE	0.32371	FALSE	-0.84133	FALSE	-0.53512	FALSE
Cluster-24035.10	3.0265	UP	4.8332	UP	4.4584	FALSE	2.233	FALSE	NA	FALSE
Cluster-18787.132406	2.1595	UP	3.3993	UP	1.7708	UP	2.5017	UP	0.2115	FALSE
Cluster-17627.1	1.4943	UP	4.0577	UP	-0.4817	FALSE	2.1004	UP	-0.45667	FALSE
Cluster-18787.119832	-2.8578	FALSE	0.12628	FALSE	-2.288	DOWN	-1.7557	FALSE	-1.3897	FALSE
Cluster-18787.100799	5.8805	UP	5.4367	UP	6.3909	FALSE	7.4606	UP	5.6539	UP
Cluster-18787.78611	-6.844	DOWN	-5.945	DOWN	-5.8985	DOWN	-6.1937	DOWN	-2.1709	DOWN
Cluster-18787.8479	-2.1876	DOWN	-2.6256	DOWN	-1.9391	DOWN	-1.8412	DOWN	-2.095	DOWN
Cluster-18787.23493	1.1057	FALSE	3.4285	UP	-0.25747	FALSE	1.776	UP	0.9857	FALSE
Cluster-18787.140227	-0.35632	FALSE	-2.913	DOWN	0.59056	FALSE	-0.41839	FALSE	-0.04915	FALSE
Cluster-18787.86957	-0.094793	FALSE	-0.031974	FALSE	-2.0074	DOWN	-1.926	DOWN	-0.77692	FALSE
Cluster-18787.155616	NA	FALSE	NA	FALSE	NA	FALSE	-5.9581	DOWN	-1.0128	FALSE
Cluster-18787.155617	0.216	FALSE	-3.5777	DOWN	-2.6354	FALSE	-2.9679	DOWN	-0.36947	FALSE
Cluster-18787.155614	-6.7255	DOWN	0.2641	FALSE	1.4663	UP	6.5379	UP	0.27455	FALSE
Cluster-18787.97683	1.0613	UP	0.19832	FALSE	0.71373	FALSE	0.57593	FALSE	0.5687	FALSE
Cluster-18787.72428	3.8067	UP	2.7939	UP	4.0674	UP	1.8048	FALSE	1.5828	FALSE
Cluster-18787.100804	0.040509	FALSE	-3.8307	DOWN	5.2216	UP	NA	FALSE	NA	FALSE
Cluster-18787.130308	-2.0677	DOWN	-0.56405	FALSE	-1.6011	DOWN	-0.54525	FALSE	-0.36258	FALSE
Cluster-18787.130305	4.084	UP	5.0647	UP	4.5419	UP	4.162	UP	0.65885	FALSE
Cluster-18787.133655	1.0832	UP	-0.16292	FALSE	0.97957	FALSE	0.54813	FALSE	0.18316	FALSE
Cluster-18787.11580	-2.6719	DOWN	-3.1052	DOWN	-1.4802	FALSE	-2.9852	DOWN	-3.598	DOWN
Cluster-18787.141046	1.431	FALSE	-0.11034	FALSE	-0.96526	FALSE	0.26655	FALSE	-2.2579	DOWN
Cluster-18787.141044	3.4332	FALSE	NA	FALSE	4.502	FALSE	1.6258	FALSE	3.5996	UP
Cluster-18787.141042	5.4653	UP	5.5558	UP	6.4717	UP	5.1975	UP	4.9245	UP
Cluster-18787.141043	-1.5273	FALSE	-4.7769	FALSE	-4.8494	DOWN	-1.557	FALSE	-0.0030572	FALSE
Cluster-18787.141048	-1.4662	FALSE	4.8072	UP	NA	FALSE	NA	FALSE	NA	FALSE
Cluster-18787.42042	-1.2327	DOWN	-1.1542	DOWN	-0.49691	FALSE	-1.0062	FALSE	-1.1396	FALSE
Cluster-18787.42041	-1.5734	DOWN	-1.1108	DOWN	-0.67273	FALSE	-1.197	FALSE	-1.1214	FALSE
Cluster-18787.83298	-9.6649	DOWN	-10.321	DOWN	-11.977	DOWN	-11.489	DOWN	-9.2687	DOWN
Cluster-14393.0	7.5743	FALSE	5.1213	FALSE	4.5923	FALSE	4.7317	UP	5.0719	UP
Cluster-18787.154816	-7.8035	FALSE	-7.1183	FALSE	-4.5603	FALSE	-4.6292	FALSE	-5.1082	DOWN
Cluster-18787.29507	0.38245	FALSE	0.25099	FALSE	0.19367	FALSE	1.6514	UP	0.0087926	FALSE
Cluster-18787.29506	NA	FALSE	NA	FALSE	NA	FALSE	-5.2143	DOWN	NA	FALSE
Cluster-18787.156062	NA	FALSE	-3.7571	FALSE	NA	FALSE	-6.9833	DOWN	-2.408	DOWN
Cluster-18787.125893	4.3894	UP	4.8148	UP	4.6774	FALSE	4.1536	FALSE	0.68805	FALSE
Cluster-18787.120113	-1.9413	DOWN	-1.0908	DOWN	-1.4533	DOWN	-1.326	DOWN	-1.3201	DOWN
Cluster-18787.69725	2.7758	UP	-0.2235	FALSE	0.13949	FALSE	-0.21493	FALSE	-3.0557	DOWN
Cluster-18787.47641	-2.4626	DOWN	0.079216	FALSE	-2.6115	DOWN	-0.86375	FALSE	-1.4357	DOWN
Cluster-18787.47646	-3.1271	FALSE	-1.5815	FALSE	-4.1761	FALSE	-2.7311	FALSE	-2.7481	DOWN
Cluster-18787.40343	-1.5615	FALSE	-0.57071	FALSE	-2.2108	DOWN	0.29523	FALSE	0.47537	FALSE
Cluster-18787.88010	5.5338	UP	12.89	UP	5.4091	UP	5.9232	UP	7.9327	UP
Cluster-18787.39979	3.3745	UP	2.9144	UP	1.7316	UP	1.7952	UP	1.2516	FALSE
Cluster-18787.139206	-1.3889	FALSE	-1.2221	FALSE	-0.69406	FALSE	-1.8809	DOWN	-1.1982	FALSE
Cluster-18787.42843	5.2865	UP	-0.28333	FALSE	2.709	FALSE	-1.8077	FALSE	0.57144	FALSE
Cluster-18787.95968	-0.23752	FALSE	-0.16906	FALSE	-1.6518	DOWN	-1.3315	DOWN	-1.5445	DOWN
Cluster-18787.92604	5.5609	UP	4.5071	FALSE	5.0696	UP	4.3781	FALSE	4.6025	FALSE
Cluster-18787.97952	0.19129	FALSE	2.9768	UP	1.1597	UP	0.11039	FALSE	0.95536	FALSE
Cluster-18787.26152	-6.3684	FALSE	1.2066	FALSE	NA	FALSE	2.697	FALSE	3.1449	UP
Cluster-18787.19106	2.1916	UP	3.0857	FALSE	3.4575	FALSE	3.1993	FALSE	4.4902	FALSE
Cluster-18787.19104	2.5827	FALSE	5.2707	UP	2.7339	FALSE	1.2995	FALSE	1.8029	FALSE
Cluster-18787.81697	-0.24864	FALSE	-0.28923	FALSE	-2.2388	DOWN	-1.8743	DOWN	-1.082	FALSE
Cluster-18787.81693	1.4009	UP	0.1895	FALSE	1.5413	UP	0.88742	FALSE	0.43494	FALSE
Cluster-18787.121553	0.7951	FALSE	-0.37008	FALSE	1.2528	UP	0.85692	FALSE	0.71548	FALSE
Cluster-18787.154991	-4.2436	FALSE	-0.98597	FALSE	-5.0184	FALSE	-5.1159	DOWN	-5.9132	DOWN
Cluster-18787.91005	-0.40507	FALSE	-0.028513	FALSE	-2.2765	DOWN	-1.4287	FALSE	-0.631	FALSE
Cluster-18787.91003	4.9081	UP	4.625	FALSE	5.2358	UP	5.3154	UP	5.5498	UP
Cluster-18787.91008	0.10862	FALSE	-5.8581	DOWN	-0.86829	FALSE	-0.93497	FALSE	-1.751	DOWN
Cluster-18787.49124	-2.0559	FALSE	1.5801	FALSE	-6.4824	DOWN	1.8512	UP	5.3067	UP
Cluster-18787.49128	2.8522	FALSE	3.876	FALSE	1.0418	FALSE	2.4856	UP	0.38659	FALSE
Cluster-18787.148902	-0.60926	FALSE	1.4357	UP	-0.78812	FALSE	0.46267	FALSE	-0.57424	FALSE
Cluster-21851.2	6.4609	UP	4.9585	FALSE	1.333	FALSE	NA	FALSE	1.0297	FALSE
Cluster-18787.133490	1.5144	UP	0.88192	FALSE	2.2248	UP	1.4249	FALSE	-0.47712	FALSE
Cluster-18787.103370	2.2341	UP	1.5794	FALSE	2.293	UP	2.0349	UP	0.49043	FALSE
Cluster-18787.73406	1.0073	FALSE	2.194	FALSE	2.4675	FALSE	1.6789	FALSE	5.2487	UP
Cluster-18787.78334	-1.1239	DOWN	-0.39088	FALSE	-0.41469	FALSE	-0.20454	FALSE	-0.84235	FALSE
Cluster-18787.123238	-0.018212	FALSE	3.1831	UP	-0.40287	FALSE	1.2753	UP	-0.63108	FALSE
Cluster-18787.123235	-1.5334	FALSE	4.8968	UP	3.5282	FALSE	1.811	FALSE	-1.7606	FALSE
Cluster-18787.25906	1.0606	UP	1.0401	UP	0.69664	FALSE	0.95576	FALSE	0.43628	FALSE
Cluster-18787.38293	-1.4995	DOWN	-1.7615	DOWN	-1.2319	DOWN	-1.1252	FALSE	-1.3384	DOWN
Cluster-18787.76304	2.5598	FALSE	0.088855	FALSE	-0.6046	FALSE	-0.51957	FALSE	2.7351	UP
Cluster-18787.147285	4.6734	UP	5.4713	FALSE	2.9153	FALSE	NA	FALSE	1.8711	FALSE
Cluster-18787.115432	0.86759	FALSE	1.2274	FALSE	1.5333	UP	0.66982	FALSE	-0.082473	FALSE
Cluster-18787.115433	0.57357	FALSE	0.32465	FALSE	1.2451	UP	0.57797	FALSE	-0.022587	FALSE
Cluster-18787.104330	-4.9394	DOWN	-5.0655	DOWN	-4.4947	FALSE	-5.2589	DOWN	-4.1492	FALSE
Cluster-18787.104337	-2.2912	DOWN	-1.6961	FALSE	-1.9628	DOWN	-1.8875	DOWN	-0.80927	FALSE
Cluster-18787.58743	0.93587	FALSE	0.3598	FALSE	0.92971	FALSE	2.0377	UP	1.5496	UP
Cluster-18787.149970	-1.5686	FALSE	-3.0593	DOWN	-0.79848	FALSE	-2.2628	FALSE	-2.304	FALSE
Cluster-18787.68926	-3.1311	DOWN	-0.76109	FALSE	-1.9359	FALSE	-0.97812	FALSE	-1.45	FALSE
Cluster-18787.60820	-5.3211	DOWN	-1.8503	FALSE	-1.75	FALSE	0.14371	FALSE	0.40489	FALSE
Cluster-18787.81241	1.0733	FALSE	4.9084	UP	0.54346	FALSE	1.985	UP	-0.66465	FALSE
Cluster-18787.81249	5.9184	UP	6.3107	UP	4.7924	UP	3.9977	FALSE	5.0455	UP
Cluster-18787.98414	-1.8185	FALSE	-0.89441	FALSE	-2.0288	DOWN	-2.3363	DOWN	-2.2638	DOWN
Cluster-18787.84366	-0.13921	FALSE	0.030913	FALSE	-1.4665	DOWN	-1.4369	DOWN	-0.64876	FALSE
Cluster-18787.84360	-4.6565	FALSE	-5.4586	DOWN	-4.6745	FALSE	-4.9195	FALSE	NA	FALSE
Cluster-18787.84361	-5.795	DOWN	-4.1338	DOWN	-4.6676	DOWN	-4.1664	DOWN	-4.6777	DOWN
Cluster-18787.122428	-0.74748	FALSE	-6.669	DOWN	-11.059	FALSE	-6.9047	FALSE	-1.8896	FALSE
Cluster-18787.159947	5.5735	UP	5.7289	UP	5.0272	UP	5.9044	UP	4.9133	UP
Cluster-18787.82974	1.1062	UP	0.40349	FALSE	1.2772	UP	0.13642	FALSE	0.65095	FALSE
Cluster-18787.155882	-0.76786	FALSE	-1.7558	DOWN	-1.127	FALSE	-0.90966	FALSE	-1.5311	DOWN
Cluster-18787.155880	6.6727	UP	6.8347	UP	6.0496	UP	6.8012	UP	5.5139	UP
Cluster-18787.85619	-0.52074	FALSE	-0.52571	FALSE	-0.40379	FALSE	-1.1331	DOWN	-0.23235	FALSE
Cluster-18787.124809	-1.0519	FALSE	-0.65963	FALSE	5.2266	UP	-1.1916	FALSE	-1.0708	FALSE
Cluster-18787.129015	1.5299	UP	0.73604	FALSE	0.7945	FALSE	1.0727	UP	0.85848	FALSE
Cluster-18787.129018	4.044	FALSE	NA	FALSE	4.4948	FALSE	5.1527	UP	3.7825	FALSE
Cluster-18787.73617	-0.4467	FALSE	-0.63875	FALSE	-1.6735	DOWN	-1.6569	DOWN	-1.4346	FALSE
Cluster-18787.91431	10.037	UP	5.9199	UP	6.501	UP	NA	FALSE	3.596	FALSE
Cluster-18787.100485	-1.3623	FALSE	-0.9177	FALSE	-1.7194	DOWN	-1.1844	FALSE	-1.0914	FALSE
Cluster-18787.86073	-0.7462	FALSE	-0.74728	FALSE	-0.95272	FALSE	-1.367	DOWN	-0.5328	FALSE
Cluster-18787.86079	-1.1478	FALSE	-2.1641	DOWN	-1.6553	FALSE	-0.67956	FALSE	0.11192	FALSE
Cluster-18787.60984	NA	FALSE	5.0964	UP	6.1514	FALSE	4.883	UP	5.0958	UP
Cluster-19259.2	-2.1804	FALSE	0.44604	FALSE	-3.4926	DOWN	-0.26774	FALSE	0.39109	FALSE
Cluster-18787.63217	-0.47733	FALSE	-0.29518	FALSE	0.43531	FALSE	-0.30537	FALSE	-1.0331	DOWN
Cluster-18787.84084	-1.4523	DOWN	-0.99931	FALSE	-1.5376	DOWN	-1.467	DOWN	-0.93051	FALSE
Cluster-18787.84086	-2.0027	DOWN	-0.32051	FALSE	-1.6758	DOWN	-0.86736	FALSE	-1.1956	DOWN
Cluster-18787.84088	-1.477	DOWN	-0.72816	FALSE	-0.86052	FALSE	-1.3083	DOWN	-0.98574	FALSE
Cluster-18787.24882	0.50609	FALSE	-0.58024	FALSE	0.68493	FALSE	1.1517	UP	0.44301	FALSE
Cluster-18787.83947	2.7519	UP	4.3586	UP	6.7234	UP	2.7309	UP	7.2305	UP
Cluster-18787.83946	4.7067	UP	1.658	FALSE	1.8655	FALSE	2.6366	UP	3.4182	UP
Cluster-18787.83941	-1.135	DOWN	-1.5403	DOWN	0.11776	FALSE	0.16612	FALSE	-0.11787	FALSE
Cluster-18787.83943	-0.87761	FALSE	0.66078	FALSE	-0.63727	FALSE	-1.8764	DOWN	-0.89741	FALSE
Cluster-18787.86451	-1.6096	DOWN	-1.3816	DOWN	-0.42267	FALSE	-1.0447	DOWN	-1.6496	DOWN
Cluster-18787.47077	-0.6509	FALSE	-1.3805	DOWN	0.051282	FALSE	0.32599	FALSE	-0.86951	FALSE
Cluster-18787.90097	0.25535	FALSE	1.0685	UP	-0.46165	FALSE	-0.9269	FALSE	-1.1303	FALSE
Cluster-13951.1	5.5954	UP	3.6007	FALSE	4.1431	FALSE	NA	FALSE	1.8731	FALSE
Cluster-18787.50140	3.2073	UP	3.2302	FALSE	1.4172	FALSE	2.5025	FALSE	3.3696	FALSE
Cluster-18787.45024	-6.6986	FALSE	-4.4679	FALSE	-5.1906	DOWN	-5.2894	DOWN	-5.4236	DOWN
Cluster-18787.100971	3.859	FALSE	4.7683	UP	3.9911	FALSE	4.1176	FALSE	4.0406	FALSE
Cluster-18787.100972	4.8985	UP	5.4322	UP	5.5056	UP	5.3147	UP	4.5756	FALSE
Cluster-18787.39175	-0.81379	FALSE	0.47196	FALSE	-1.6027	DOWN	-1.1084	FALSE	-0.92784	FALSE
Cluster-18787.128245	0.46237	FALSE	1.2584	UP	0.46758	FALSE	0.024421	FALSE	0.43677	FALSE
Cluster-18787.134227	2.8855	UP	3.285	UP	2.6423	UP	1.9356	FALSE	0.1978	FALSE
Cluster-18787.98848	1.1248	UP	0.91614	FALSE	0.85579	FALSE	-0.38243	FALSE	-0.53381	FALSE
Cluster-18787.83138	1.7379	UP	0.51091	FALSE	1.3666	FALSE	-0.37723	FALSE	-0.34555	FALSE
Cluster-18787.146433	1.1924	UP	1.3821	FALSE	2.346	FALSE	1.7404	FALSE	1.3866	FALSE
Cluster-18787.78305	0.37841	FALSE	-0.23445	FALSE	1.2164	UP	1.1262	UP	0.39987	FALSE
Cluster-18787.106518	-8.6193	DOWN	-9.0956	DOWN	-6.0412	DOWN	-5.9624	DOWN	-5.8286	DOWN
Cluster-18787.65379	-0.5912	FALSE	-0.78113	FALSE	-0.59043	FALSE	-0.67149	FALSE	-1.4693	DOWN
Cluster-18787.32778	2.7126	UP	0.81344	FALSE	2.9409	UP	1.8439	UP	0.17161	FALSE
Cluster-18787.32779	5.2182	UP	6.0795	UP	5.9342	UP	4.2531	FALSE	NA	FALSE
Cluster-18787.110760	-0.27906	FALSE	-0.2753	FALSE	0.022603	FALSE	-0.32484	FALSE	-1.1298	DOWN
Cluster-18787.156043	NA	FALSE	NA	FALSE	NA	FALSE	NA	FALSE	-5.5592	DOWN
Cluster-18787.123924	-0.57735	FALSE	-0.78609	FALSE	-1.7947	DOWN	-0.79944	FALSE	-0.46843	FALSE
Cluster-18787.29619	0.58768	FALSE	0.0025016	FALSE	1.059	FALSE	0.51835	FALSE	1.1858	UP
Cluster-18787.91697	7.4837	UP	5.6523	UP	3.994	UP	3.4008	FALSE	3.1838	FALSE
Cluster-18787.82739	-1.8242	DOWN	-1.363	DOWN	-1.7176	DOWN	-1.9362	DOWN	-1.3581	DOWN
Cluster-18787.82738	-1.077	FALSE	-1.198	DOWN	-1.2909	FALSE	-1.6361	DOWN	-1.2205	FALSE
Cluster-18787.82735	-0.62558	FALSE	0.70885	FALSE	-0.25145	FALSE	0.013915	FALSE	-1.168	DOWN
Cluster-18787.127122	1.227	FALSE	2.6705	UP	-1.5146	FALSE	0.60626	FALSE	1.5292	FALSE
Cluster-18787.117329	-0.27926	FALSE	-0.10006	FALSE	0.5462	FALSE	1.3825	UP	1.2679	UP
Cluster-18787.41589	2.7294	FALSE	2.0276	FALSE	2.5568	UP	2.0389	UP	2.6767	FALSE
Cluster-18787.62319	2.2007	FALSE	2.9332	UP	1.8624	FALSE	-2.0151	FALSE	0.92186	FALSE
Cluster-18787.61665	4.6298	FALSE	8.7337	UP	4.2461	FALSE	3.9216	FALSE	3.5584	FALSE
Cluster-18787.61666	4.3197	FALSE	4.6629	UP	3.8446	FALSE	6.7469	FALSE	3.5024	FALSE
Cluster-18787.61667	0.051962	FALSE	0.55427	FALSE	-2.7377	DOWN	-2.1896	FALSE	-1.0296	FALSE
Cluster-18787.138189	1.6771	UP	0.99894	FALSE	1.2005	FALSE	1.1918	FALSE	1.37	UP
Cluster-18787.78376	-1.1198	DOWN	-0.32907	FALSE	-0.66977	FALSE	-0.85469	FALSE	-1.3217	DOWN
Cluster-18787.70192	-0.91588	FALSE	-1.7884	DOWN	-0.36683	FALSE	-0.4547	FALSE	-1.046	FALSE
Cluster-18787.70197	-0.61768	FALSE	-1.1867	DOWN	-0.49862	FALSE	-0.83973	FALSE	-0.78605	FALSE
Cluster-18787.13234	3.3592	UP	4.1166	UP	3.6172	UP	4.9729	UP	1.4086	FALSE
Cluster-18787.88673	-1.5253	DOWN	-3.4928	DOWN	-2.1876	DOWN	-1.4455	DOWN	-1.3788	DOWN
Cluster-18787.90448	-0.45302	FALSE	0.22818	FALSE	1.5603	FALSE	5.6659	UP	-1.0566	FALSE
Cluster-18787.91712	7.6013	FALSE	3.9733	FALSE	3.8273	FALSE	4.6633	UP	4.7056	UP
Cluster-18787.91717	0.46063	FALSE	1.6665	UP	1.0433	UP	1.6082	UP	1.9396	UP
Cluster-18787.57813	NA	FALSE	NA	FALSE	4.1657	FALSE	4.0796	FALSE	4.8805	UP
Cluster-18787.57811	5.1078	UP	4.7335	UP	5.7386	UP	4.6793	UP	5.0811	UP
Cluster-18787.13446	-4.0004	FALSE	-4.8367	DOWN	-4.7686	FALSE	-3.5638	FALSE	-3.5885	FALSE
Cluster-18787.54547	0.81394	FALSE	0.99047	FALSE	1.2714	UP	0.92248	FALSE	1.0564	FALSE
Cluster-18787.41420	0.99315	FALSE	0.042168	FALSE	1.8189	FALSE	1.2515	UP	0.69132	FALSE
Cluster-18787.113490	NA	FALSE	5.3951	UP	-1.0691	FALSE	-5.1857	FALSE	NA	FALSE
Cluster-18787.93167	0.17252	FALSE	1.3575	UP	-0.17652	FALSE	0.044964	FALSE	0.018905	FALSE
Cluster-18787.109606	-1.4319	FALSE	-2.116	DOWN	-0.34269	FALSE	-1.9069	FALSE	-1.1165	FALSE
Cluster-18787.104184	-1.5437	FALSE	-0.52142	FALSE	-6.9273	DOWN	-1.3289	FALSE	-1.811	FALSE
Cluster-18787.67759	1.1255	FALSE	0.71433	FALSE	1.6421	UP	-0.31487	FALSE	-0.5651	FALSE
Cluster-18787.106123	0.18072	FALSE	0.064024	FALSE	-0.038431	FALSE	-0.75453	FALSE	-1.7776	DOWN
Cluster-18787.106129	1.6773	FALSE	-1.0189	FALSE	5.1682	UP	0.086563	FALSE	-0.71795	FALSE
Cluster-18787.73319	2.3414	UP	2.7337	UP	1.9393	FALSE	-0.1411	FALSE	0.28864	FALSE
Cluster-18787.73316	-5.1474	DOWN	1.3253	FALSE	-3.3828	FALSE	-3.3872	FALSE	-4.5772	FALSE
Cluster-18787.31695	0.61424	FALSE	0.2388	FALSE	1.0914	UP	0.40934	FALSE	0.51449	FALSE
Cluster-18787.77565	-2.9991	DOWN	-0.62393	FALSE	-1.7729	DOWN	-1.6748	DOWN	-2.0115	DOWN
Cluster-18787.70038	1.1942	FALSE	2.4334	FALSE	1.4906	UP	0.72158	FALSE	-0.073072	FALSE
Cluster-18787.89860	-0.00041095	FALSE	0.46614	FALSE	0.30319	FALSE	3.748	UP	2.965	UP
Cluster-18787.89861	0.019045	FALSE	0.10195	FALSE	1.0534	FALSE	0.65006	FALSE	1.1598	UP
Cluster-18787.113967	6.1761	UP	5.4894	UP	5.6767	UP	4.2285	UP	1.4843	FALSE
Cluster-18787.39417	-5.2354	DOWN	-6.294	FALSE	-5.2774	DOWN	-5.3009	DOWN	-10.722	FALSE
Cluster-18787.57990	2.3347	FALSE	1.8259	FALSE	1.9274	UP	1.4589	UP	1.3015	FALSE
Cluster-18787.108052	0.15485	FALSE	0.56022	FALSE	0.3313	FALSE	0.66602	FALSE	1.4022	UP
Cluster-18787.108056	0.80765	FALSE	1.632	FALSE	4.1266	FALSE	0.89607	FALSE	2.1397	UP
Cluster-18787.115503	0.4843	FALSE	1.2526	UP	0.90655	FALSE	0.62245	FALSE	-0.047165	FALSE
Cluster-18787.104020	0.96365	FALSE	2.0665	UP	0.044518	FALSE	1.0292	FALSE	-0.1784	FALSE
Cluster-18787.26190	0.51675	FALSE	-1.3281	FALSE	1.1734	UP	2.5553	UP	0.93587	FALSE
Cluster-18787.34847	NA	FALSE	NA	FALSE	NA	FALSE	4.5706	FALSE	4.7956	UP
Cluster-18787.85565	3.0677	UP	-1.0639	FALSE	3.1354	UP	1.0165	FALSE	1.5317	FALSE
Cluster-18787.74577	0.41773	FALSE	0.39948	FALSE	1.3216	UP	0.87528	FALSE	0.47439	FALSE
Cluster-18787.74574	-6.3281	DOWN	-6.8375	DOWN	-6.949	DOWN	-7.1846	DOWN	-7.5707	DOWN
Cluster-17423.1	-2.5431	FALSE	0.89888	FALSE	-5.1364	DOWN	-0.71723	FALSE	-0.66506	FALSE
Cluster-18787.75222	0.64245	FALSE	-0.53056	FALSE	1.0167	UP	0.67381	FALSE	0.41498	FALSE
Cluster-18787.84211	-1.3961	FALSE	-1.0328	FALSE	-1.9609	FALSE	-2.4537	DOWN	-1.6997	FALSE
Cluster-18787.32874	5.1864	UP	NA	FALSE	4.9539	UP	5.0169	UP	5.2167	UP
Cluster-18787.118377	1.0654	UP	0.41021	FALSE	0.70398	FALSE	1.1336	UP	0.64773	FALSE
Cluster-18787.92867	2.2704	UP	1.877	UP	3.0461	UP	1.7577	UP	1.7357	UP
Cluster-18787.151346	-2.1797	FALSE	-1.3012	FALSE	-2.1754	DOWN	0.23248	FALSE	1.0103	FALSE
Cluster-18787.82808	-2.9214	DOWN	-0.58353	FALSE	-2.7427	DOWN	-2.4647	DOWN	-2.1107	DOWN
Cluster-18787.143756	1.2879	FALSE	4.3985	UP	0.79106	FALSE	2.7017	UP	-0.49987	FALSE
Cluster-25020.2	5.1759	UP	3.9797	FALSE	5.7627	UP	5.4134	UP	5.9464	UP
Cluster-18787.44917	-6.6253	DOWN	-6.8232	DOWN	-7.2966	DOWN	-6.9576	DOWN	-6.8069	DOWN
Cluster-18787.44914	2.3305	UP	4.6104	UP	0.69555	FALSE	4.9438	UP	1.2084	UP
Cluster-18787.44918	1.4986	UP	1.9702	UP	0.60298	FALSE	0.5541	FALSE	1.2392	UP
Cluster-18787.134833	-2.1443	FALSE	4.1219	UP	-1.3247	FALSE	0.54133	FALSE	-2.8181	FALSE
Cluster-18787.134835	0.52325	FALSE	3.4281	UP	-0.17781	FALSE	-0.25602	FALSE	-1.1284	FALSE
Cluster-18787.141905	0.68854	FALSE	1.5292	UP	0.4975	FALSE	0.12043	FALSE	0.024159	FALSE
Cluster-18787.60284	0.58863	FALSE	-0.0031602	FALSE	1.3063	UP	0.90035	FALSE	0.42387	FALSE
Cluster-18787.128474	-4.4741	FALSE	-5.0192	DOWN	-5.6222	DOWN	-5.6069	DOWN	-4.8843	FALSE
Cluster-18787.128472	-2.228	DOWN	-2.3749	DOWN	-2.2179	DOWN	-1.8817	DOWN	-2.0867	DOWN
Cluster-18787.128473	0.44541	FALSE	0.34977	FALSE	1.7527	UP	1.2726	UP	0.36465	FALSE
Cluster-18787.128471	5.5652	UP	4.5259	UP	4.0266	UP	4.0091	UP	4.5959	UP
Cluster-18787.94447	2.9119	UP	1.8334	FALSE	1.1458	FALSE	1.4691	FALSE	2.0638	FALSE
Cluster-18787.137760	-0.76191	FALSE	-1.5276	DOWN	-0.35392	FALSE	-0.080764	FALSE	-0.20111	FALSE
Cluster-18787.135941	-1.3541	DOWN	2.0631	FALSE	-2.6522	FALSE	-1.0896	FALSE	-1.0478	FALSE
Cluster-18787.135949	1.0875	FALSE	0.65659	FALSE	-11.985	FALSE	-5.1425	DOWN	-2.1829	FALSE
Cluster-18787.77916	1.0304	UP	-0.32692	FALSE	0.25235	FALSE	0.68348	FALSE	0.68557	FALSE
Cluster-18787.87992	-0.76003	FALSE	-1.7414	DOWN	-0.43642	FALSE	-0.94852	FALSE	-1.1403	FALSE
Cluster-18787.108904	0.44957	FALSE	-0.77294	FALSE	-1.1435	FALSE	0.4744	FALSE	1.1447	UP
Cluster-18787.84399	-4.6111	FALSE	-4.5601	FALSE	-4.3005	FALSE	-4.7058	FALSE	-4.9817	DOWN
Cluster-18787.90978	-1.862	DOWN	0.39393	FALSE	-0.60899	FALSE	-0.19106	FALSE	0.37329	FALSE
Cluster-18787.90979	-1.4581	DOWN	-0.38963	FALSE	-0.79491	FALSE	-0.67675	FALSE	-0.79931	FALSE
Cluster-18787.44492	-1.0582	DOWN	-1.7403	DOWN	-0.9886	FALSE	-0.88577	FALSE	-1.0946	DOWN
Cluster-18787.88973	4.5892	FALSE	7.3501	UP	5.7645	UP	5.9548	UP	5.0555	UP
Cluster-18787.155874	-0.6008	FALSE	0.02658	FALSE	-1.0985	FALSE	-1.3042	FALSE	-1.5247	DOWN
Cluster-18787.43770	2.8035	FALSE	1.9915	FALSE	0.16965	FALSE	1.2519	FALSE	3.9358	UP
Cluster-18787.114285	5.6832	UP	5.4286	UP	5.1492	UP	3.6585	FALSE	5.3226	UP
Cluster-18787.91215	-0.45389	FALSE	0.19671	FALSE	-1.8679	DOWN	-1.0922	FALSE	-0.7364	FALSE
Cluster-18787.106201	2.0892	UP	1.5629	FALSE	2.9105	UP	1.5021	UP	0.36694	FALSE
Cluster-18787.85934	0.53504	FALSE	1.2237	UP	-0.2643	FALSE	-0.25275	FALSE	-0.36959	FALSE
Cluster-18787.87391	-7.6654	DOWN	0.60303	FALSE	-8.2368	DOWN	0.8112	FALSE	2.4672	UP
Cluster-18787.87392	-5.6226	FALSE	0.46067	FALSE	-7.7098	FALSE	0.67906	FALSE	2.9419	UP
Cluster-18787.87393	-8.52	FALSE	0.79568	FALSE	-8.5433	DOWN	1.0784	FALSE	2.5913	UP
Cluster-18787.25761	7.5941	UP	NA	FALSE	NA	FALSE	NA	FALSE	NA	FALSE
Cluster-18787.75557	-1.4412	FALSE	3.2926	UP	-0.8328	FALSE	0.3514	FALSE	-2.3635	FALSE
Cluster-18787.91581	-0.2584	FALSE	-0.06129	FALSE	-0.96768	FALSE	-2.9673	DOWN	-1.5302	FALSE
Cluster-18787.35794	0.43791	FALSE	-0.48863	FALSE	1.106	UP	0.90812	FALSE	0.61304	FALSE
Cluster-18787.79972	-1.2442	DOWN	-1.337	DOWN	-0.59281	FALSE	-0.91521	FALSE	-0.020101	FALSE
Cluster-18787.44517	1.1423	UP	0.45753	FALSE	0.83774	FALSE	0.43879	FALSE	0.80526	FALSE
Cluster-18787.54755	0.4498	FALSE	0.6842	FALSE	1.0859	UP	0.80209	FALSE	0.74385	FALSE
Cluster-18787.120378	-1.1923	FALSE	4.9713	UP	11.09	FALSE	-1.1266	FALSE	5.7912	FALSE
Cluster-18787.90046	-0.6773	FALSE	0.41351	FALSE	-1.5806	DOWN	-1.3378	DOWN	-0.96085	FALSE
Cluster-18787.62268	-0.42294	FALSE	-0.063095	FALSE	-4.4182	DOWN	-4.5209	FALSE	-0.31739	FALSE
Cluster-18787.61794	-1.388	FALSE	-2.6242	DOWN	-1.5159	DOWN	-1.7542	DOWN	-1.8727	DOWN
Cluster-18787.66214	1.477	FALSE	1.1649	FALSE	1.7814	UP	1.2614	FALSE	0.73773	FALSE
Cluster-18787.85879	-0.25231	FALSE	-0.23912	FALSE	-2.002	DOWN	-1.6886	FALSE	-1.2834	FALSE
Cluster-18787.85878	-0.1558	FALSE	0.010347	FALSE	-1.5787	DOWN	-1.3513	DOWN	-0.97145	FALSE
Cluster-18787.85872	-2.0257	DOWN	-1.3458	FALSE	-1.6376	DOWN	-1.5668	FALSE	-1.6537	DOWN
Cluster-18787.85871	-1.1456	FALSE	-1.4821	DOWN	0.092203	FALSE	0.3292	FALSE	-0.98936	FALSE
Cluster-18787.85876	0.033895	FALSE	-0.80787	FALSE	-1.1489	DOWN	-1.0241	FALSE	-0.73026	FALSE
Cluster-18787.81601	0.72004	FALSE	1.3098	UP	0.63643	FALSE	0.48855	FALSE	0.37006	FALSE
Cluster-18787.93882	-5.5195	DOWN	-5.8924	DOWN	-6.1873	DOWN	-5.7911	DOWN	-5.746	DOWN
Cluster-15911.1	-2.8459	FALSE	3.5497	UP	0.52254	FALSE	-0.35066	FALSE	-1.116	FALSE
Cluster-18787.126842	-1.9398	DOWN	-1.6697	FALSE	-2.2179	FALSE	-2.6825	DOWN	-2.9243	DOWN
Cluster-18787.71133	-0.0088909	FALSE	-4.7127	FALSE	-2.1503	DOWN	4.6124	UP	4.6317	FALSE
Cluster-18787.71135	-0.93086	FALSE	-0.52707	FALSE	1.0485	UP	-0.22936	FALSE	-0.32042	FALSE
Cluster-18787.91625	-0.42926	FALSE	0.17113	FALSE	-2.2791	DOWN	-1.7676	DOWN	-0.94291	FALSE
Cluster-18787.91623	-0.79149	FALSE	-0.3299	FALSE	-2.5412	DOWN	-2.1279	DOWN	-1.5254	FALSE
Cluster-18787.91622	-0.27889	FALSE	-0.20721	FALSE	-2.1139	DOWN	-1.7606	DOWN	-1.1395	DOWN
Cluster-18787.72440	4.0918	UP	4.1934	FALSE	4.138	UP	1.8172	FALSE	1.9556	FALSE
Cluster-18787.72449	4.5046	FALSE	6.0232	UP	4.2827	FALSE	3.8026	FALSE	4.6923	FALSE
Cluster-18787.42877	0.68107	FALSE	0.61308	FALSE	1.7906	UP	1.115	FALSE	1.0718	FALSE
Cluster-18787.111553	-0.53802	FALSE	-0.32189	FALSE	-2.9644	DOWN	0.87329	FALSE	0.43377	FALSE
Cluster-18787.17971	-1.5351	FALSE	-1.2689	FALSE	-0.74703	FALSE	-0.58189	FALSE	-2.9596	DOWN
Cluster-18787.148720	-8.3602	DOWN	-5.9294	DOWN	-8.3967	DOWN	-5.7025	DOWN	-3.9743	DOWN
Cluster-18787.108647	0.078351	FALSE	0.39069	FALSE	3.2094	UP	-0.083352	FALSE	0.75305	FALSE
Cluster-18787.68975	-1.9556	FALSE	-5.3588	DOWN	-1.6796	FALSE	-0.99323	FALSE	-1.1234	FALSE
Cluster-18787.59112	-1.6152	FALSE	-0.55203	FALSE	-1.0735	FALSE	-3.3504	DOWN	-0.078498	FALSE
Cluster-18787.75486	-1.3491	FALSE	4.678	UP	-3.7957	FALSE	-2.8689	FALSE	-4.2562	FALSE
Cluster-18787.38319	0.40193	FALSE	-2.9123	DOWN	-0.43543	FALSE	2.9849	UP	0.46949	FALSE
Cluster-18787.151911	-3.7597	FALSE	-4.5692	FALSE	-4.3779	FALSE	-7.0285	DOWN	-7.8926	DOWN
Cluster-18787.151912	-7.1309	FALSE	-3.0453	FALSE	-6.3507	DOWN	-4.5732	DOWN	-3.2789	DOWN
Cluster-18787.76763	1.0366	FALSE	2.0752	FALSE	3.0519	UP	2.5928	FALSE	2.0008	FALSE
Cluster-18787.18391	0.74907	FALSE	2.4125	UP	1.1123	FALSE	0.66158	FALSE	4.0939	FALSE
Cluster-18787.87155	0.10632	FALSE	-0.29719	FALSE	-1.401	DOWN	-1.813	DOWN	-1.0392	FALSE
Cluster-18787.87150	0.26869	FALSE	-1.8319	DOWN	0.060169	FALSE	-1.6005	FALSE	-0.68061	FALSE
Cluster-18787.87158	0.0069371	FALSE	1.7298	UP	-1.254	DOWN	-1.1543	FALSE	-0.83888	FALSE
Cluster-18787.77411	0.41705	FALSE	2.3269	UP	0.23814	FALSE	2.6811	FALSE	0.13617	FALSE
Cluster-18787.77417	-1.2272	DOWN	1.195	UP	0.7676	FALSE	3.2596	FALSE	NA	FALSE
Cluster-18787.94987	-3.4433	FALSE	1.2005	FALSE	3.3506	FALSE	4.8176	UP	0.92751	FALSE
Cluster-18787.86202	-1.3074	DOWN	-1.2224	DOWN	-0.68705	FALSE	-0.56712	FALSE	-0.98993	FALSE
Cluster-18787.3053	-1.9215	FALSE	-1.809	FALSE	-4.549	DOWN	-2.3064	FALSE	-2.865	FALSE
Cluster-18787.54958	0.34256	FALSE	-0.023878	FALSE	-0.44179	FALSE	-1.1359	FALSE	-2.1102	DOWN
Cluster-18787.62169	-0.046922	FALSE	1.4551	UP	0.04022	FALSE	0.027725	FALSE	-0.44113	FALSE
Cluster-18787.35559	1.8312	UP	1.1345	FALSE	4.1197	UP	0.019722	FALSE	-0.46352	FALSE
Cluster-18787.35554	-7.2047	DOWN	-13.866	DOWN	-7.3465	DOWN	-7.0532	DOWN	-7.3509	DOWN
Cluster-18787.35550	-0.71972	FALSE	-0.78031	FALSE	-0.70219	FALSE	-2.2646	DOWN	-2.4581	DOWN
Cluster-18787.37148	2.3469	UP	2.0958	UP	0.28996	FALSE	-0.24252	FALSE	-0.568	FALSE
Cluster-18787.119047	0.41642	FALSE	0.12176	FALSE	1.0096	FALSE	0.5716	FALSE	1.3469	UP
Cluster-18787.35279	6.663	UP	3.7733	FALSE	5.956	UP	3.6773	FALSE	2.5053	FALSE
Cluster-18787.58165	0.23256	FALSE	0.84709	FALSE	1.2259	FALSE	1.0116	FALSE	6.3236	UP
Cluster-18787.58168	0.3848	FALSE	0.47915	FALSE	-2.1777	FALSE	-1.9601	FALSE	-2.5416	DOWN
Cluster-18787.84578	-2.2921	DOWN	-1.6121	FALSE	-2.4368	FALSE	-0.96684	FALSE	-2.1361	FALSE
Cluster-18787.84574	0.038015	FALSE	-0.7457	FALSE	-0.13707	FALSE	-0.56696	FALSE	-1.0223	DOWN
Cluster-18787.84573	-0.29721	FALSE	-0.53212	FALSE	-0.58868	FALSE	-1.3698	DOWN	-1.34	DOWN
Cluster-18787.86594	2.683	UP	0.47947	FALSE	3.2964	UP	2.7094	UP	1.3037	FALSE
Cluster-18787.86593	3.8694	FALSE	NA	FALSE	4.2643	UP	2.6535	FALSE	1.7834	FALSE
Cluster-18787.81061	6.7124	UP	5.6004	UP	7.7056	FALSE	4.796	UP	5.1099	UP
Cluster-18787.34936	NA	FALSE	-4.5918	FALSE	-3.1395	DOWN	-1.061	FALSE	-0.1107	FALSE
Cluster-18787.87884	1.1516	UP	-0.38609	FALSE	-0.0036066	FALSE	-0.11749	FALSE	-0.13435	FALSE
Cluster-18787.87882	0.31963	FALSE	1.7134	UP	0.63266	FALSE	0.38017	FALSE	-0.16184	FALSE
Cluster-10854.0	NA	FALSE	NA	FALSE	NA	FALSE	-5.166	DOWN	NA	FALSE
Cluster-18787.155442	NA	FALSE	NA	FALSE	NA	FALSE	-5.2949	DOWN	NA	FALSE
Cluster-18787.100225	NA	FALSE	1.0216	FALSE	NA	FALSE	NA	FALSE	5.8632	UP
Cluster-18787.92992	0.51641	FALSE	2.2461	UP	-0.095285	FALSE	0.07565	FALSE	-0.32794	FALSE
Cluster-18787.115364	-10.503	FALSE	-4.6792	FALSE	-7.9633	DOWN	-4.8068	FALSE	-4.8172	FALSE
Cluster-18787.114019	1.8306	UP	1.1954	FALSE	1.1826	FALSE	0.68457	FALSE	1.3157	UP
Cluster-18787.114018	1.7896	UP	1.4617	FALSE	0.51312	FALSE	0.22651	FALSE	1.4051	UP
Cluster-18787.93929	4.4911	FALSE	4.5689	UP	2.0891	FALSE	1.6684	FALSE	0.0069497	FALSE
Cluster-18787.69835	-2.2932	FALSE	-4.0449	DOWN	-1.7933	FALSE	-2.7541	FALSE	-2.7409	FALSE
Cluster-18787.60198	0.88967	FALSE	0.78627	FALSE	1.2702	UP	0.10111	FALSE	0.69539	FALSE
Cluster-18787.133264	8.1952	UP	4.1833	FALSE	4.416	FALSE	6.5765	FALSE	5.4326	FALSE
Cluster-18787.132134	0.77127	FALSE	1.0172	UP	0.40238	FALSE	0.70505	FALSE	0.825	FALSE
Cluster-18787.4365	1.1162	FALSE	0.23432	FALSE	2.0421	UP	-0.017414	FALSE	0.33706	FALSE
Cluster-18787.86659	-0.93531	FALSE	-0.03137	FALSE	-1.2832	DOWN	-1.5678	DOWN	-1.0219	DOWN
Cluster-18787.77865	-2.4459	DOWN	-1.9747	FALSE	-2.1402	FALSE	-2.7193	FALSE	-3.0316	FALSE
Cluster-18787.155345	NA	FALSE	NA	FALSE	-4.2313	FALSE	-6.6087	DOWN	-3.9396	FALSE
Cluster-18787.12795	-0.22289	FALSE	1.1862	UP	-1.1468	FALSE	-0.39268	FALSE	0.056127	FALSE
Cluster-18787.69060	1.4336	FALSE	7.7637	UP	1.0512	FALSE	-3.5089	FALSE	0.40288	FALSE
Cluster-18787.93795	-8.6543	DOWN	-6.6353	DOWN	-6.8332	DOWN	-6.5681	DOWN	-10.341	DOWN
Cluster-18787.82499	NA	FALSE	-3.3525	FALSE	-3.5733	DOWN	-5.7833	DOWN	-5.9144	DOWN
Cluster-19312.1	1.2707	FALSE	2.3645	UP	0.28387	FALSE	4.3432	FALSE	-0.12687	FALSE
Cluster-18787.116775	0.41731	FALSE	0.93924	FALSE	1.067	FALSE	2.6787	UP	1.7943	FALSE
Cluster-18787.68408	-4.9245	DOWN	-6.4384	FALSE	-8.1794	DOWN	-7.951	FALSE	-4.7763	FALSE
Cluster-18787.68407	1.1574	FALSE	2.2185	UP	1.2148	FALSE	1.1562	FALSE	2.0288	UP
Cluster-18787.144832	1.0554	UP	0.38517	FALSE	0.57919	FALSE	0.62549	FALSE	0.001787	FALSE
Cluster-18787.65759	2.4698	UP	1.7217	FALSE	3.1939	UP	2.9233	UP	2.0811	UP
Cluster-26140.5	-0.8626	FALSE	1.2661	FALSE	3.9325	FALSE	4.7323	UP	NA	FALSE
Cluster-18787.146193	7.0986	UP	NA	FALSE	2.537	FALSE	NA	FALSE	NA	FALSE
Cluster-15572.1	1.827	UP	0.21293	FALSE	-0.64373	FALSE	0.06029	FALSE	0.62921	FALSE
Cluster-18787.106771	0.11171	FALSE	0.22005	FALSE	0.38252	FALSE	0.68962	FALSE	1.1902	UP
Cluster-18787.139804	3.8896	UP	2.1836	FALSE	-0.65709	FALSE	0.34254	FALSE	1.002	FALSE
Cluster-18787.2092	0.1392	FALSE	3.2533	UP	-0.66456	FALSE	0.13789	FALSE	0.036293	FALSE
Cluster-18787.136193	-0.90024	FALSE	-0.49194	FALSE	-2.7272	DOWN	-1.4043	FALSE	-0.61118	FALSE
Cluster-18787.41372	-2.6107	DOWN	-1.7625	DOWN	-3.1562	DOWN	-1.2766	FALSE	-0.94475	FALSE
Cluster-18787.89699	3.9643	UP	4.7555	UP	4.8596	FALSE	5.5617	FALSE	1.97	FALSE
Cluster-18787.89693	3.9683	FALSE	4.101	FALSE	5.0698	UP	4.6585	UP	7.867	UP
Cluster-18787.111766	6.9229	UP	3.5835	FALSE	5.996	UP	NA	FALSE	3.3821	FALSE
Cluster-18787.111760	5.5829	UP	NA	FALSE	4.5247	FALSE	NA	FALSE	NA	FALSE
Cluster-18787.111761	4.812	UP	NA	FALSE	3.5136	FALSE	NA	FALSE	NA	FALSE
Cluster-18787.82511	3.8918	UP	2.1791	FALSE	4.569	UP	NA	FALSE	0.92079	FALSE
Cluster-18787.82510	NA	FALSE	0.73558	FALSE	0.16891	FALSE	1.9951	UP	-0.6613	FALSE
Cluster-18787.110413	5.6795	UP	4.6384	FALSE	5.5635	UP	5.3247	UP	4.065	UP
Cluster-18787.97456	0.70581	FALSE	2.0969	UP	-0.65661	FALSE	-0.64811	FALSE	0.20003	FALSE
Cluster-18787.67224	4.6365	UP	3.2963	FALSE	4.4533	FALSE	3.5499	FALSE	2.4664	FALSE
Cluster-18787.137821	-5.2215	DOWN	-4.7171	FALSE	-3.2023	FALSE	-2.4627	FALSE	-5.1263	DOWN
Cluster-18787.23355	-2.2618	DOWN	-0.6137	FALSE	-0.83621	FALSE	-0.97996	FALSE	-0.60491	FALSE
Cluster-18787.61086	1.048	UP	-0.32059	FALSE	-0.07937	FALSE	-0.059939	FALSE	0.10192	FALSE
Cluster-18787.26898	NA	FALSE	NA	FALSE	NA	FALSE	2.7877	FALSE	3.4212	UP
Cluster-18787.26899	0.044095	FALSE	0.71681	FALSE	0.2136	FALSE	-0.10501	FALSE	1.0755	UP
Cluster-18787.85985	9.3994	UP	6.2888	UP	5.1035	UP	5.2306	UP	5.1098	UP
Cluster-18787.127299	1.1162	FALSE	0.91796	FALSE	1.7349	UP	1.027	FALSE	0.56851	FALSE
Cluster-18787.84259	-0.77799	FALSE	-0.72994	FALSE	1.3459	UP	-0.32731	FALSE	-1.1492	FALSE
Cluster-18787.127670	0.81003	FALSE	1.8581	UP	0.30908	FALSE	-0.23145	FALSE	-0.033963	FALSE
Cluster-18787.73071	-1.8438	FALSE	2.4886	UP	0.0029275	FALSE	0.48175	FALSE	0.93273	FALSE
Cluster-18787.48517	-0.29713	FALSE	-2.4552	DOWN	0.0029248	FALSE	1.1544	UP	-1.9508	DOWN
Cluster-18787.48513	-0.66761	FALSE	-1.2285	FALSE	0.028543	FALSE	1.2961	UP	0.75317	FALSE
Cluster-18787.124321	-0.46783	FALSE	-3.1061	DOWN	-1.8863	FALSE	-2.5369	FALSE	-1.6531	FALSE
Cluster-18787.124327	5.8412	UP	4.9468	UP	5.7182	UP	6.2075	UP	5.9023	UP
Cluster-18787.89327	-0.39413	FALSE	1.37	UP	-0.70587	FALSE	0.25473	FALSE	-0.14499	FALSE
Cluster-18787.89328	-0.67652	FALSE	-4.9851	DOWN	-3.831	FALSE	-4.4802	FALSE	-5.6217	FALSE
Cluster-18787.105363	0.1165	FALSE	-0.49636	FALSE	-1.0756	DOWN	-0.98885	FALSE	-0.84339	FALSE
Cluster-20836.0	-3.818	FALSE	6.1802	UP	NA	FALSE	-1.2417	FALSE	-5.8582	FALSE
Cluster-18787.7439	-0.58966	FALSE	-5.3771	DOWN	1.0632	FALSE	-5.1155	DOWN	3.8326	FALSE
Cluster-18787.6746	3.1845	UP	2.9835	UP	4.0241	UP	2.6505	UP	0.97246	FALSE
Cluster-18787.71001	-0.35974	FALSE	1.7656	UP	-3.0327	DOWN	0.70491	FALSE	1.6601	FALSE
Cluster-18787.71003	-0.49595	FALSE	-0.70239	FALSE	-1.0984	DOWN	-0.89611	FALSE	-0.79127	FALSE
Cluster-18787.152824	-1.005	FALSE	-0.84446	FALSE	-1.0805	FALSE	-1.2618	FALSE	-1.7912	DOWN
Cluster-18787.152820	6.6439	UP	9.2605	UP	7.5657	UP	6.6736	UP	5.765	UP
Cluster-18787.102297	-1.5742	DOWN	-0.51744	FALSE	-1.702	DOWN	-1.5092	DOWN	-1.1484	DOWN
Cluster-18787.102290	-0.93378	FALSE	-0.10579	FALSE	0.78555	FALSE	-1.8468	DOWN	-1.1075	DOWN
Cluster-7185.6	-4.7608	FALSE	-0.059815	FALSE	NA	FALSE	NA	FALSE	4.6848	UP
Cluster-18787.84878	-0.99478	FALSE	-0.57839	FALSE	-0.77413	FALSE	-0.69865	FALSE	-1.6231	DOWN
Cluster-18787.64850	0.73157	FALSE	-0.56085	FALSE	0.73974	FALSE	1.7137	UP	0.25721	FALSE
Cluster-18787.109028	7.7338	UP	4.1157	FALSE	5.3868	UP	NA	FALSE	NA	FALSE
Cluster-18787.101615	4.1292	FALSE	5.6239	FALSE	4.5974	UP	4.6551	UP	4.2851	FALSE
Cluster-18787.114351	0.71018	FALSE	1.7156	UP	0.15347	FALSE	0.90121	FALSE	1.9739	UP
Cluster-18787.105617	-5.3634	DOWN	0.47422	FALSE	-4.8319	FALSE	-4.6292	FALSE	-4.8413	DOWN
Cluster-18787.9589	-1.6943	FALSE	1.5517	UP	-1.7368	FALSE	1.6017	FALSE	2.7802	FALSE
Cluster-18787.26915	3.3959	FALSE	NA	FALSE	3.3272	FALSE	3.4345	FALSE	2.7822	UP
Cluster-18787.71791	1.3422	UP	-0.014323	FALSE	0.88835	FALSE	0.50954	FALSE	-0.22589	FALSE
Cluster-18787.71793	1.5412	UP	-1.2251	FALSE	1.1631	UP	0.28565	FALSE	-0.29509	FALSE
Cluster-18787.72260	1.6786	UP	0.065331	FALSE	1.0552	UP	-1.2662	DOWN	-0.88968	FALSE
Cluster-18787.86949	-1.6139	DOWN	-0.91722	FALSE	-1.5422	DOWN	-1.3325	DOWN	-1.1178	DOWN
Cluster-18787.86946	-1.5241	FALSE	-1.6611	DOWN	-1.3385	FALSE	-1.1472	FALSE	-0.95988	FALSE
Cluster-5982.5	-4.7088	FALSE	-0.54357	FALSE	-5.1177	FALSE	-1.7532	DOWN	-1.4764	FALSE
Cluster-18787.93858	0.06805	FALSE	-0.50635	FALSE	-1.3893	DOWN	-1.2615	DOWN	-0.87895	FALSE
Cluster-18787.93854	-0.082758	FALSE	-0.19202	FALSE	-1.3259	DOWN	-1.1171	FALSE	-0.86553	FALSE
Cluster-18787.118478	0.002481	FALSE	-0.017419	FALSE	0.32831	FALSE	1.1033	FALSE	1.3846	UP
Cluster-18787.69289	0.61013	FALSE	0.58124	FALSE	1.4149	UP	-0.25589	FALSE	0.24935	FALSE
Cluster-18787.95475	0.90818	FALSE	-0.071738	FALSE	1.1891	UP	0.088073	FALSE	0.085413	FALSE
Cluster-18787.129487	-0.59061	FALSE	7.4209	UP	3.0292	UP	0.69762	FALSE	0.68033	FALSE
Cluster-18787.437	0.70606	FALSE	-0.35968	FALSE	1.5722	UP	0.0098029	FALSE	-0.021516	FALSE
Cluster-18787.105794	1.5619	UP	2.0017	UP	1.5497	UP	1.7508	UP	0.70846	FALSE
Cluster-18787.74361	1.6669	UP	3.7533	UP	1.2467	FALSE	2.5028	FALSE	0.45756	FALSE
Cluster-18787.86462	-1.3639	DOWN	-1.8317	DOWN	-0.4339	FALSE	-1.5232	DOWN	-1.7862	DOWN
Cluster-18787.86464	0.27888	FALSE	4.0729	UP	-1.3743	FALSE	4.8795	FALSE	0.073234	FALSE
Cluster-18787.86467	-1.4315	FALSE	-1.1316	DOWN	-0.41462	FALSE	-1.3918	DOWN	-1.6756	DOWN
Cluster-18787.86468	-1.2113	FALSE	-0.85207	FALSE	-0.37776	FALSE	-1.3728	DOWN	-1.5347	DOWN
Cluster-18787.81114	3.8542	UP	3.7511	UP	3.7569	UP	3.2019	UP	1.8649	FALSE
Cluster-18787.79208	-3.8598	FALSE	-3.8441	FALSE	-4.866	DOWN	-4.922	FALSE	-4.5958	FALSE
Cluster-18787.80444	4.5581	UP	2.3244	FALSE	0.51652	FALSE	1.314	FALSE	2.3282	UP
Cluster-18787.80441	NA	FALSE	3.7394	FALSE	NA	FALSE	NA	FALSE	5.6438	UP
Cluster-18787.80443	-2.1357	DOWN	0.96394	FALSE	-0.21733	FALSE	1.5066	UP	1.7301	UP
Cluster-18787.146524	1.747	UP	1.3224	FALSE	2.4755	FALSE	1.142	FALSE	0.67402	FALSE
Cluster-18787.5099	3.6401	FALSE	5.0893	UP	4.1599	FALSE	NA	FALSE	NA	FALSE
Cluster-18787.153902	-1.6731	DOWN	0.265	FALSE	-1.0893	FALSE	-1.3464	FALSE	-0.7289	FALSE
Cluster-18787.144090	2.0006	UP	0.38261	FALSE	0.1201	FALSE	1.1835	FALSE	2.2721	UP
Cluster-18787.42191	4.7767	UP	3.4184	FALSE	2.7623	FALSE	2.052	FALSE	1.9529	FALSE
Cluster-18787.20160	-3.3969	FALSE	-4.8406	DOWN	-4.8932	DOWN	NA	FALSE	NA	FALSE
Cluster-18787.119666	3.3697	UP	1.5103	FALSE	2.1029	FALSE	1.2598	FALSE	1.8042	FALSE
Cluster-18787.78800	-0.78981	FALSE	-0.18863	FALSE	0.85607	FALSE	1.35	UP	1.0667	FALSE
Cluster-18787.78805	-0.31882	FALSE	-1.2436	FALSE	1.2856	UP	1.9107	UP	2.7362	FALSE
Cluster-18787.147186	0.27531	FALSE	1.6301	UP	-1.8206	DOWN	-0.6664	FALSE	-0.29643	FALSE
Cluster-18787.74002	-1.0058	FALSE	-1.4096	DOWN	-0.42234	FALSE	-0.74268	FALSE	-0.99068	FALSE
Cluster-18787.63712	-1.1226	FALSE	-0.77182	FALSE	0.64168	FALSE	12.842	UP	11.666	UP
Cluster-18787.63714	1.3183	UP	1.0739	UP	0.80718	FALSE	0.16135	FALSE	1.0439	UP
Cluster-18787.34396	0.12044	FALSE	-1.4836	DOWN	0.41939	FALSE	0.019896	FALSE	-0.73133	FALSE
Cluster-18787.75754	-1.2114	FALSE	0.057034	FALSE	-1.5304	DOWN	-0.49734	FALSE	0.25534	FALSE
Cluster-18787.79992	7.301	UP	10.444	UP	10.17	UP	8.5679	UP	7.7416	UP
Cluster-18787.87678	-3.944	DOWN	-1.61	FALSE	-7.895	DOWN	-0.30386	FALSE	-0.63947	FALSE
Cluster-18787.87677	2.9839	UP	2.2902	UP	2.0354	UP	0.53759	FALSE	1.7978	UP
Cluster-18787.87675	-1.0162	FALSE	1.3369	UP	-7.3101	DOWN	-0.25599	FALSE	-1.8195	DOWN
Cluster-18787.87674	-1.3459	DOWN	-0.88745	FALSE	-0.28005	FALSE	-0.42024	FALSE	-1.903	DOWN
Cluster-10192.6	-5.0588	DOWN	3.9301	FALSE	0.9521	FALSE	-1.1986	FALSE	-0.28105	FALSE
Cluster-18787.82458	1.1036	FALSE	0.023718	FALSE	1.2746	FALSE	1.3099	FALSE	1.4424	UP
[truncated: 5,012 more rows]

## Sheet: Table S7
Table S7. GO term analysis of DEGs
GO id	Number of genes	Ontology	GO term	P-value	Q-value
GO:0042651	80	Cellular Component	thylakoid membrane	1.12212e-24	5.9921e-22
GO:0015979	163	Biological Process	photosynthesis	5.96908e-24	1.34065e-20
GO:0034357	138	Cellular Component	photosynthetic membrane	1.33242e-20	3.55755e-18
GO:0009654	53	Cellular Component	photosystem II oxygen evolving complex	4.5704e-20	5.4525e-18
GO:0009579	150	Cellular Component	thylakoid	5.10357e-20	5.4525e-18
GO:0044436	149	Cellular Component	thylakoid part	5.10534e-20	5.4525e-18
GO:0003735	228	Molecular Function	structural constituent of ribosome	1.9461e-18	2.11541e-15
GO:0009521	120	Cellular Component	photosystem	1.12991e-17	1.00562e-15
GO:0009765	26	Biological Process	photosynthesis, light harvesting	4.50535e-17	5.05951e-14
GO:0009523	90	Cellular Component	photosystem II	8.48591e-15	6.47354e-13
GO:0005509	139	Molecular Function	calcium ion binding	4.51608e-14	2.45449e-11
GO:0005840	260	Cellular Component	ribosome	1.14686e-13	7.65529e-12
GO:0022613	270	Biological Process	ribonucleoprotein complex biogenesis	2.46579e-13	1.84605e-10
GO:0042254	265	Biological Process	ribosome biogenesis	3.6229e-13	2.03426e-10
GO:0005198	302	Molecular Function	structural molecule activity	7.99192e-13	2.89574e-10
GO:1990204	65	Cellular Component	oxidoreductase complex	1.35722e-12	8.05283e-11
GO:0043169	796	Molecular Function	cation binding	1.96529e-12	5.10054e-10
GO:0046872	784	Molecular Function	metal ion binding	2.34616e-12	5.10054e-10
GO:0031012	54	Cellular Component	extracellular matrix	4.10221e-11	2.19058e-09
GO:0009536	69	Cellular Component	plastid	5.02753e-11	2.44064e-09
GO:0009507	65	Cellular Component	chloroplast	1.00072e-10	4.45319e-09
GO:0019684	44	Biological Process	photosynthesis, light reaction	1.24966e-10	5.61347e-08
GO:0009532	22	Cellular Component	plastid stroma	3.59568e-10	1.37149e-08
GO:0009570	22	Cellular Component	chloroplast stroma	3.59568e-10	1.37149e-08
GO:0010287	15	Cellular Component	plastoglobule	9.85689e-10	3.50905e-08
GO:0030529	305	Cellular Component	intracellular ribonucleoprotein complex	1.7916e-09	5.62774e-08
GO:1990904	305	Cellular Component	ribonucleoprotein complex	1.7916e-09	5.62774e-08
GO:0005578	48	Cellular Component	proteinaceous extracellular matrix	2.12847e-09	6.31447e-08
GO:0016491	580	Molecular Function	oxidoreductase activity	3.50623e-09	6.35212e-07
GO:0048046	25	Cellular Component	apoplast	3.62205e-09	1.01799e-07
GO:0044434	31	Cellular Component	chloroplast part	8.1711e-09	2.18168e-07
GO:0044435	31	Cellular Component	plastid part	1.05584e-08	2.68486e-07
GO:0032991	1142	Cellular Component	macromolecular complex	1.16769e-08	2.8343e-07
GO:0098796	322	Cellular Component	membrane protein complex	5.96666e-08	1.3853e-06
GO:0055114	601	Biological Process	oxidation-reduction process	9.09665e-08	3.40518e-05
GO:0019898	53	Cellular Component	extrinsic component of membrane	1.0325e-07	2.29732e-06
GO:0004332	18	Molecular Function	fructose-bisphosphate aldolase activity	1.42572e-07	2.21394e-05
GO:0008152	3028	Biological Process	metabolic process	9.68599e-07	0.000310782
GO:0006730	20	Biological Process	one-carbon metabolic process	1.34283e-06	0.000377
GO:0016762	16	Molecular Function	xyloglucan:xyloglucosyl transferase activity	1.5718e-06	0.000213569
GO:0009639	11	Biological Process	response to red or far red light	1.69112e-06	0.000422028
GO:0009637	10	Biological Process	response to blue light	2.18283e-06	0.000445695
GO:0010218	10	Biological Process	response to far red light	2.18283e-06	0.000445695
GO:1901564	912	Biological Process	organonitrogen compound metabolic process	3.13236e-06	0.000533455
GO:0010196	6	Biological Process	nonphotochemical quenching	3.32519e-06	0.000533455
GO:1990066	6	Biological Process	energy quenching	3.32519e-06	0.000533455
GO:0004089	14	Molecular Function	carbonate dehydratase activity	3.46988e-06	0.000374047
GO:0020037	112	Molecular Function	heme binding	3.71807e-06	0.000374047
GO:0009535	16	Cellular Component	chloroplast thylakoid membrane	3.76606e-06	7.73491e-05
GO:0055035	16	Cellular Component	plastid thylakoid membrane	3.76606e-06	7.73491e-05
GO:0048037	211	Molecular Function	cofactor binding	3.78521e-06	0.000374047
GO:0006412	280	Biological Process	translation	3.86685e-06	0.000578996
GO:0010114	10	Biological Process	response to red light	4.14228e-06	0.000581472
GO:0050662	176	Molecular Function	coenzyme binding	4.18211e-06	0.000378829
GO:0009526	16	Cellular Component	plastid envelope	4.43404e-06	8.76954e-05
GO:0006091	181	Biological Process	generation of precursor metabolites and energy	4.78164e-06	0.000631739
GO:0009534	16	Cellular Component	chloroplast thylakoid	6.09631e-06	0.000112256
GO:0031976	16	Cellular Component	plastid thylakoid	6.09631e-06	0.000112256
GO:0030312	50	Cellular Component	external encapsulating structure	7.33885e-06	0.000130632
GO:0044085	385	Biological Process	cellular component biogenesis	7.63606e-06	0.00095281
GO:0046914	485	Molecular Function	transition metal ion binding	1.15506e-05	0.000965809
GO:0043043	283	Biological Process	peptide biosynthetic process	1.29632e-05	0.00153238
GO:0016832	18	Molecular Function	aldehyde-lyase activity	1.3064e-05	0.00101207
GO:0046906	114	Molecular Function	tetrapyrrole binding	1.3966e-05	0.00101207
GO:0009941	15	Cellular Component	chloroplast envelope	1.6981e-05	0.000292512
GO:0004568	11	Molecular Function	chitinase activity	2.78427e-05	0.00179361
GO:0003854	39	Molecular Function	3-beta-hydroxy-delta5-steroid dehydrogenase activity	3.40254e-05	0.00179361
GO:0016229	39	Molecular Function	steroid dehydrogenase activity	3.40254e-05	0.00179361
GO:0033764	39	Molecular Function	steroid dehydrogenase activity, acting on the CH-OH group of donors, NAD or NADP as acceptor	3.40254e-05	0.00179361
GO:1900673	12	Biological Process	olefin metabolic process	3.43666e-05	0.00385937
GO:0016628	41	Molecular Function	oxidoreductase activity, acting on the CH-CH group of donors, NAD or NADP as acceptor	3.45981e-05	0.00179361
GO:0016151	26	Molecular Function	nickel cation binding	3.46511e-05	0.00179361
GO:0009538	20	Cellular Component	photosystem I reaction center	4.29188e-05	0.000716208
GO:0003830	6	Molecular Function	beta-1,4-mannosylglycoprotein 4-beta-N-acetylglucosaminyltransferase activity	4.51277e-05	0.00222972
GO:1901566	504	Biological Process	organonitrogen compound biosynthetic process	6.23798e-05	0.00667167
GO:0006020	23	Biological Process	inositol metabolic process	6.62974e-05	0.00676836
GO:0005576	221	Cellular Component	extracellular region	6.83326e-05	0.00110575
GO:0009522	30	Cellular Component	photosystem I	8.0186e-05	0.00125939
GO:0050832	10	Biological Process	defense response to fungus	8.08554e-05	0.00726202
GO:0042178	12	Biological Process	xenobiotic catabolic process	8.09192e-05	0.00726202
GO:0018966	11	Biological Process	styrene metabolic process	8.40661e-05	0.00726202
GO:0042207	11	Biological Process	styrene catabolic process	8.40661e-05	0.00726202
GO:0009416	17	Biological Process	response to light stimulus	8.90956e-05	0.00741144
GO:0042537	40	Biological Process	benzene-containing compound metabolic process	9.30823e-05	0.00746653
GO:0006518	294	Biological Process	peptide metabolic process	9.93364e-05	0.00769343
GO:0043115	22	Molecular Function	precorrin-2 dehydrogenase activity	0.000106566	0.00503641
GO:0006739	58	Biological Process	NADP metabolic process	0.000118596	0.00818613
GO:0008207	39	Biological Process	C21-steroid hormone metabolic process	0.000120277	0.00818613
GO:0008209	39	Biological Process	androgen metabolic process	0.000120277	0.00818613
GO:0008210	39	Biological Process	estrogen metabolic process	0.000120277	0.00818613
GO:0045735	11	Molecular Function	nutrient reservoir activity	0.000133918	0.00606536
GO:0016998	11	Biological Process	cell wall macromolecule catabolic process	0.0001405	0.00928129
GO:0004867	13	Molecular Function	serine-type endopeptidase inhibitor activity	0.000141109	0.00607775
GO:0009055	83	Molecular Function	electron carrier activity	0.000145374	0.00607775
GO:0009620	10	Biological Process	response to fungus	0.000172458	0.0110669
GO:0006098	54	Biological Process	pentose-phosphate shunt	0.000194213	0.0121167
GO:0009314	17	Biological Process	response to radiation	0.000205892	0.0124982
GO:0016620	29	Molecular Function	oxidoreductase activity, acting on the aldehyde or oxo group of donors, NAD or NADP as acceptor	0.000206566	0.00802505
GO:0004655	6	Molecular Function	porphobilinogen synthase activity	0.000206717	0.00802505
GO:0009853	5	Biological Process	photorespiration	0.000214254	0.0126635
GO:0042445	42	Biological Process	hormone metabolic process	0.00022474	0.0129355
GO:0010817	42	Biological Process	regulation of hormone levels	0.000235429	0.0129355
GO:0051156	54	Biological Process	glucose 6-phosphate metabolic process	0.000236134	0.0129355
GO:0019354	22	Biological Process	siroheme biosynthetic process	0.00024799	0.0129532
GO:0046156	22	Biological Process	siroheme metabolic process	0.00024799	0.0129532
GO:0044444	601	Cellular Component	cytoplasmic part	0.000267206	0.0040768
GO:0033013	65	Biological Process	tetrapyrrole metabolic process	0.000292191	0.014915
GO:0043604	305	Biological Process	amide biosynthetic process	0.000341407	0.0164879
GO:0019682	54	Biological Process	glyceraldehyde-3-phosphate metabolic process	0.000345322	0.0164879
GO:0034754	41	Biological Process	cellular hormone metabolic process	0.000345761	0.0164879
GO:0006081	71	Biological Process	cellular aldehyde metabolic process	0.000352368	0.0164879
GO:0016984	5	Molecular Function	ribulose-bisphosphate carboxylase activity	0.00037569	0.0140651
GO:0005213	10	Molecular Function	structural constituent of chorion	0.000388181	0.0140651
GO:0006778	53	Biological Process	porphyrin-containing compound metabolic process	0.000417183	0.0191223
GO:0009628	26	Biological Process	response to abiotic stimulus	0.000444538	0.0199686
GO:0044769	15	Molecular Function	ATPase activity, coupled to transmembrane movement of ions, rotational mechanism	0.000474563	0.0164306
GO:0005506	106	Molecular Function	iron ion binding	0.000483696	0.0164306
GO:0009503	3	Cellular Component	thylakoid light-harvesting complex	0.000503031	0.00671547
GO:0009517	3	Cellular Component	PSII associated light-harvesting complex II	0.000503031	0.00671547
GO:0009533	3	Cellular Component	chloroplast stromal thylakoid	0.000503031	0.00671547
GO:0009783	3	Cellular Component	photosystem II antenna complex	0.000503031	0.00671547
GO:0098807	3	Cellular Component	chloroplast thylakoid membrane protein complex	0.000503031	0.00671547
GO:0008061	12	Molecular Function	chitin binding	0.000600554	0.0197819
GO:0006032	11	Biological Process	chitin catabolic process	0.000609178	0.0232865
GO:0046348	11	Biological Process	amino sugar catabolic process	0.000609178	0.0232865
GO:1901072	11	Biological Process	glucosamine-containing compound catabolic process	0.000609178	0.0232865
GO:0002064	10	Biological Process	epithelial cell development	0.000622079	0.0232865
GO:0002065	10	Biological Process	columnar/cuboidal epithelial cell differentiation	0.000622079	0.0232865
GO:0002066	10	Biological Process	columnar/cuboidal epithelial cell development	0.000622079	0.0232865
GO:0007304	10	Biological Process	chorion-containing eggshell formation	0.000622079	0.0232865
GO:0030703	10	Biological Process	eggshell formation	0.000622079	0.0232865
GO:0030707	10	Biological Process	ovarian follicle cell development	0.000622079	0.0232865
GO:0048477	10	Biological Process	oogenesis	0.000622079	0.0232865
GO:0033178	24	Cellular Component	proton-transporting two-sector ATPase complex, catalytic domain	0.000666529	0.00868113
GO:0016903	34	Molecular Function	oxidoreductase activity, acting on the aldehyde or oxo group of donors	0.000673144	0.0215208
GO:0033014	53	Biological Process	tetrapyrrole biosynthetic process	0.000716069	0.0263654
GO:0004857	48	Molecular Function	enzyme inhibitor activity	0.000719257	0.0220221
GO:0004553	146	Molecular Function	hydrolase activity, hydrolyzing O-glycosyl compounds	0.000737884	0.0220221
GO:0042600	13	Cellular Component	chorion	0.000756211	0.00961468
GO:0009607	60	Biological Process	response to biotic stimulus	0.000764988	0.0277123
GO:0051536	49	Molecular Function	iron-sulfur cluster binding	0.000769864	0.0220221
GO:0051540	49	Molecular Function	metal cluster binding	0.000769864	0.0220221
GO:0007292	10	Biological Process	female gamete generation	0.000824054	0.0289192
GO:0030855	10	Biological Process	epithelial cell differentiation	0.000824054	0.0289192
GO:0046933	13	Molecular Function	proton-transporting ATP synthase activity, rotational mechanism	0.000852157	0.0237511
GO:0001101	16	Biological Process	response to acid chemical	0.000881875	0.0302943
GO:0042549	11	Biological Process	photosystem II stabilization	0.000890214	0.0302943
GO:0004096	7	Molecular Function	catalase activity	0.000895389	0.0243322
GO:0042548	11	Biological Process	regulation of photosynthesis, light reaction	0.00100486	0.03319
GO:0043467	11	Biological Process	regulation of generation of precursor metabolites and energy	0.00100486	0.03319
GO:0019843	17	Molecular Function	rRNA binding	0.0010605	0.0281161
GO:0018874	32	Biological Process	benzoate metabolic process	0.00106674	0.0347233
GO:0009573	5	Cellular Component	chloroplast ribulose bisphosphate carboxylase complex	0.00124382	0.0150955
GO:0048492	5	Cellular Component	ribulose bisphosphate carboxylase complex	0.00124382	0.0150955
GO:0010109	11	Biological Process	regulation of photosynthesis	0.00127081	0.0407749
GO:0000145	22	Cellular Component	exocyst	0.00131845	0.0156455
GO:0016627	57	Molecular Function	oxidoreductase activity, acting on the CH-CH group of donors	0.00136136	0.0348246
GO:0016614	104	Molecular Function	oxidoreductase activity, acting on CH-OH group of donors	0.0013776	0.0348246
GO:0006694	52	Biological Process	steroid biosynthetic process	0.0014286	0.0451921
GO:0016616	96	Molecular Function	oxidoreductase activity, acting on the CH-OH group of donors, NAD or NADP as acceptor	0.00159577	0.038979
GO:0004097	6	Molecular Function	catechol oxidase activity	0.00161367	0.038979
GO:0008202	52	Biological Process	steroid metabolic process	0.00173461	0.05411
GO:0006026	21	Biological Process	aminoglycan catabolic process	0.00181246	0.0557641
GO:0035091	14	Molecular Function	phosphatidylinositol binding	0.00198139	0.0468212
GO:0043603	324	Biological Process	cellular amide metabolic process	0.00206082	0.0625488
GO:0019751	28	Biological Process	polyol metabolic process	0.00210211	0.0629512
GO:1901615	44	Biological Process	organic hydroxy compound metabolic process	0.0021754	0.0642887
GO:0044036	24	Biological Process	cell wall macromolecule metabolic process	0.00226797	0.0644259
GO:0006030	12	Biological Process	chitin metabolic process	0.00229758	0.0644259
GO:1901071	12	Biological Process	glucosamine-containing compound metabolic process	0.00229758	0.0644259
GO:0007126	13	Biological Process	meiotic nuclear division	0.00232346	0.0644259
GO:1903046	13	Biological Process	meiotic cell cycle process	0.00232346	0.0644259
GO:0000221	11	Cellular Component	vacuolar proton-transporting V-type ATPase, V1 domain	0.00234179	0.0262986
GO:0030151	8	Molecular Function	molybdenum ion binding	0.00235388	0.050419
GO:0005774	13	Cellular Component	vacuolar membrane	0.00236392	0.0262986
GO:0044437	13	Cellular Component	vacuolar part	0.00236392	0.0262986
GO:0008939	2	Molecular Function	nicotinate-nucleotide-dimethylbenzimidazole phosphoribosyltransferase activity	0.00236556	0.050419
GO:0051381	2	Molecular Function	histamine binding	0.00236556	0.050419
GO:0070026	2	Molecular Function	nitric oxide binding	0.00236556	0.050419
GO:0070405	2	Molecular Function	ammonium ion binding	0.00236556	0.050419
GO:0009608	3	Biological Process	response to symbiont	0.00245032	0.0659463
GO:0080034	3	Biological Process	host response to induction by symbiont of tumor, nodule or growth in host	0.00245032	0.0659463
GO:0008289	65	Molecular Function	lipid binding	0.00245409	0.0512999
GO:0045132	9	Biological Process	meiotic chromosome segregation	0.00246638	0.0659463
GO:0007281	11	Biological Process	germ cell development	0.00269199	0.0703048
GO:0060429	11	Biological Process	epithelium development	0.00269199	0.0703048
GO:0016758	126	Molecular Function	transferase activity, transferring hexosyl groups	0.00270352	0.0544066
GO:0004866	19	Molecular Function	endopeptidase inhibitor activity	0.00276247	0.0544066
GO:0061135	19	Molecular Function	endopeptidase regulator activity	0.00276247	0.0544066
GO:0005248	4	Molecular Function	voltage-gated sodium channel activity	0.00280462	0.0544066
GO:0016829	152	Molecular Function	lyase activity	0.00285297	0.0544066
GO:0016471	11	Cellular Component	vacuolar proton-transporting V-type ATPase complex	0.00285415	0.0305024
GO:0005737	699	Cellular Component	cytoplasm	0.00285603	0.0305024
GO:0006629	265	Biological Process	lipid metabolic process	0.00289873	0.0748338
GO:0003824	2498	Molecular Function	catalytic activity	0.00297632	0.0557804
GO:0001518	4	Cellular Component	voltage-gated sodium channel complex	0.00327462	0.0336278
GO:0034706	4	Cellular Component	sodium channel complex	0.00327462	0.0336278
GO:0016469	68	Cellular Component	proton-transporting two-sector ATPase complex	0.00335471	0.0338003
GO:0009089	14	Biological Process	lysine biosynthetic process via diaminopimelate	0.00341609	0.0862083
GO:0046451	14	Biological Process	diaminopimelate metabolic process	0.00341609	0.0862083
GO:0018822	3	Molecular Function	nitrile hydratase activity	0.00347183	0.0639641
GO:0022843	17	Molecular Function	voltage-gated cation channel activity	0.00356531	0.0640059
GO:0016597	25	Molecular Function	amino acid binding	0.00365383	0.0640059
GO:0009085	14	Biological Process	lysine biosynthetic process	0.00368721	0.0920163
GO:0031406	27	Molecular Function	carboxylic acid binding	0.00371055	0.0640059
GO:0043177	27	Molecular Function	organic acid binding	0.00371055	0.0640059
GO:0019842	20	Molecular Function	vitamin binding	0.00376852	0.0640059
GO:0016757	164	Molecular Function	transferase activity, transferring glycosyl groups	0.00400241	0.0652097
GO:0004197	29	Molecular Function	cysteine-type endopeptidase activity	0.004014	0.0652097
GO:0030976	12	Molecular Function	thiamine pyrophosphate binding	0.00401936	0.0652097
GO:0006066	36	Biological Process	alcohol metabolic process	0.00418224	0.103223
GO:0016820	61	Molecular Function	hydrolase activity, acting on acid anhydrides, catalyzing transmembrane movement of substances	0.00427842	0.0683917
GO:0022625	4	Cellular Component	cytosolic large ribosomal subunit	0.00440157	0.0435266
GO:0006000	36	Biological Process	fructose metabolic process	0.00449535	0.109745
GO:0043094	6	Biological Process	cellular metabolic compound salvage	0.00457204	0.110417
GO:0044093	17	Biological Process	positive regulation of molecular function	0.00476829	0.113932
GO:0031984	20	Cellular Component	organelle subcompartment	0.00482422	0.0468388
GO:0016798	150	Molecular Function	hydrolase activity, acting on glycosyl bonds	0.00483311	0.0761391
GO:0008422	4	Molecular Function	beta-glucosidase activity	0.00495263	0.0769073
GO:0003724	45	Molecular Function	RNA helicase activity	0.00517514	0.0770164
GO:0004334	5	Molecular Function	fumarylacetoacetase activity	0.00531392	0.0770164
GO:0016822	5	Molecular Function	hydrolase activity, acting on acid carbon-carbon bonds	0.00531392	0.0770164
GO:0016823	5	Molecular Function	hydrolase activity, acting on acid carbon-carbon bonds, in ketonic substances	0.00531392	0.0770164
GO:0034235	5	Molecular Function	GPI anchor binding	0.00531392	0.0770164
GO:0072524	80	Biological Process	pyridine-containing compound metabolic process	0.00534747	0.122195
GO:0046961	10	Molecular Function	proton-transporting ATPase activity, rotational mechanism	0.00539194	0.0771189
GO:0009072	79	Biological Process	aromatic amino acid family metabolic process	0.00542926	0.122195
GO:0042625	18	Molecular Function	ATPase coupled ion transmembrane transporter activity	0.00584018	0.0823688
GO:0006576	82	Biological Process	cellular biogenic amine metabolic process	0.00586778	0.122195
GO:0044106	82	Biological Process	cellular amine metabolic process	0.00586778	0.122195
GO:0008839	12	Molecular Function	4-hydroxy-tetrahydrodipicolinate reductase	0.00591055	0.0823688
GO:0045239	3	Cellular Component	tricarboxylic acid cycle enzyme complex	0.0060369	0.0575662
GO:0071840	579	Biological Process	cellular component organization or biogenesis	0.00620466	0.122195
GO:1901700	16	Biological Process	response to oxygen-containing compound	0.00628122	0.122195
GO:0045454	40	Biological Process	cell redox homeostasis	0.00672122	0.122195
GO:0007271	5	Biological Process	synaptic transmission, cholinergic	0.00684645	0.122195
GO:0022898	5	Biological Process	regulation of transmembrane transporter activity	0.00684645	0.122195
GO:0030431	5	Biological Process	sleep	0.00684645	0.122195
GO:0032222	5	Biological Process	regulation of synaptic transmission, cholinergic	0.00684645	0.122195
GO:0032409	5	Biological Process	regulation of transporter activity	0.00684645	0.122195
GO:0032411	5	Biological Process	positive regulation of transporter activity	0.00684645	0.122195
GO:0032412	5	Biological Process	regulation of ion transmembrane transporter activity	0.00684645	0.122195
GO:0032414	5	Biological Process	positive regulation of ion transmembrane transporter activity	0.00684645	0.122195
GO:0034762	5	Biological Process	regulation of transmembrane transport	0.00684645	0.122195
GO:0034764	5	Biological Process	positive regulation of transmembrane transport	0.00684645	0.122195
GO:0034765	5	Biological Process	regulation of ion transmembrane transport	0.00684645	0.122195
GO:0034767	5	Biological Process	positive regulation of ion transmembrane transport	0.00684645	0.122195
GO:0043266	5	Biological Process	regulation of potassium ion transport	0.00684645	0.122195
GO:0043268	5	Biological Process	positive regulation of potassium ion transport	0.00684645	0.122195
GO:0043270	5	Biological Process	positive regulation of ion transport	0.00684645	0.122195
GO:1901016	5	Biological Process	regulation of potassium ion transmembrane transporter activity	0.00684645	0.122195
GO:1901018	5	Biological Process	positive regulation of potassium ion transmembrane transporter activity	0.00684645	0.122195
GO:1901379	5	Biological Process	regulation of potassium ion transmembrane transport	0.00684645	0.122195
GO:1901381	5	Biological Process	positive regulation of potassium ion transmembrane transport	0.00684645	0.122195
GO:1903818	5	Biological Process	positive regulation of voltage-gated potassium channel activity	0.00684645	0.122195
GO:1904062	5	Biological Process	regulation of cation transmembrane transport	0.00684645	0.122195
GO:1904064	5	Biological Process	positive regulation of cation transmembrane transport	0.00684645	0.122195
GO:2001257	5	Biological Process	regulation of cation channel activity	0.00684645	0.122195
GO:2001259	5	Biological Process	positive regulation of cation channel activity	0.00684645	0.122195
GO:0044271	897	Biological Process	cellular nitrogen compound biosynthetic process	0.00685512	0.122195
GO:0004776	2	Molecular Function	succinate-CoA ligase (GDP-forming) activity	0.00686666	0.0933008
GO:0048472	2	Molecular Function	threonine-phosphate decarboxylase activity	0.00686666	0.0933008
GO:0005543	26	Molecular Function	phospholipid binding	0.00702184	0.0942313
GO:0005618	30	Cellular Component	cell wall	0.00720097	0.0674617
GO:0006040	15	Biological Process	amino sugar metabolic process	0.00732058	0.129465
GO:0006553	46	Biological Process	lysine metabolic process	0.0075246	0.13141
GO:0019362	74	Biological Process	pyridine nucleotide metabolic process	0.00754757	0.13141
GO:0016705	100	Molecular Function	oxidoreductase activity, acting on paired donors, with incorporation or reduction of molecular oxygen	0.00756216	0.0990146
GO:1902600	69	Biological Process	hydrogen ion transmembrane transport	0.0076301	0.131825
GO:0008270	332	Molecular Function	zinc ion binding	0.00770906	0.0990146
GO:0004418	3	Molecular Function	hydroxymethylbilane synthase activity	0.00774264	0.0990146
GO:0004420	3	Molecular Function	hydroxymethylglutaryl-CoA reductase (NADPH) activity	0.00774264	0.0990146
GO:0005834	6	Cellular Component	heterotrimeric G-protein complex	0.00777249	0.0703476
GO:0031234	6	Cellular Component	extrinsic component of cytoplasmic side of plasma membrane	0.00777249	0.0703476
GO:0033743	4	Molecular Function	peptide-methionine (R)-S-oxide reductase activity	0.00798995	0.100989
GO:0044262	124	Biological Process	cellular carbohydrate metabolic process	0.00802098	0.13752
GO:0006753	195	Biological Process	nucleoside phosphate metabolic process	0.00809247	0.137695
GO:0003857	26	Molecular Function	3-hydroxyacyl-CoA dehydrogenase activity	0.00819983	0.101627
GO:0030414	20	Molecular Function	peptidase inhibitor activity	0.00832092	0.101627
GO:0061134	20	Molecular Function	peptidase regulator activity	0.00832092	0.101627
GO:0007127	10	Biological Process	meiosis I	0.00884802	0.148975
GO:0009117	191	Biological Process	nucleotide metabolic process	0.00893936	0.148975
GO:0016714	5	Molecular Function	oxidoreductase activity, acting on paired donors, with incorporation or reduction of molecular oxygen, reduced pteridine as one donor, and incorporation of one atom of oxygen	0.00894524	0.108039
GO:0019402	3	Biological Process	galactitol metabolic process	0.00915338	0.148975
GO:0030581	3	Biological Process	symbiont intracellular protein transport in host	0.00915338	0.148975
GO:0043547	3	Biological Process	positive regulation of GTPase activity	0.00915338	0.148975
GO:0051708	3	Biological Process	intracellular protein transport in other organism involved in symbiotic interaction	0.00915338	0.148975
GO:0000786	11	Cellular Component	nucleosome	0.00945915	0.0841864
GO:0015035	19	Molecular Function	protein disulfide oxidoreductase activity	0.00965018	0.115272
GO:0051321	14	Biological Process	meiotic cell cycle	0.00967733	0.156369
GO:0009814	4	Biological Process	defense response, incompatible interaction	0.00985413	0.158088
GO:0005516	19	Molecular Function	calmodulin binding	0.0101073	0.118173
GO:0019829	16	Molecular Function	cation-transporting ATPase activity	0.0101104	0.118173
GO:0032993	11	Cellular Component	protein-DNA complex	0.0101929	0.0892295
GO:0036442	10	Molecular Function	hydrogen-exporting ATPase activity	0.0104379	0.120702
GO:0045261	9	Cellular Component	proton-transporting ATP synthase complex, catalytic core F(1)	0.010504	0.0904697
GO:0007276	18	Biological Process	gamete generation	0.010506	0.167351
GO:0008430	3	Molecular Function	selenium binding	0.0106639	0.122017
GO:0007130	6	Biological Process	synaptonemal complex assembly	0.0110949	0.174259
GO:0070193	6	Biological Process	synaptonemal complex organization	0.0110949	0.174259
GO:0015036	19	Molecular Function	disulfide oxidoreductase activity	0.0115834	0.130706
GO:1901565	71	Biological Process	organonitrogen compound catabolic process	0.0117103	0.182648
GO:0016851	4	Molecular Function	magnesium chelatase activity	0.0120433	0.130706
GO:0051002	4	Molecular Function	ligase activity, forming nitrogen-metal bonds	0.0120433	0.130706
GO:0051003	4	Molecular Function	ligase activity, forming nitrogen-metal bonds, forming coordination complexes	0.0120433	0.130706
GO:0008107	5	Molecular Function	galactoside 2-alpha-L-fucosyltransferase activity	0.0121447	0.130706
GO:0031127	5	Molecular Function	alpha-(1,2)-fucosyltransferase activity	0.0121447	0.130706
GO:0044424	1464	Cellular Component	intracellular part	0.0122379	0.103731
GO:0016679	26	Molecular Function	oxidoreductase activity, acting on diphenols and related substances as donors	0.0122949	0.131025
GO:0007129	6	Biological Process	synapsis	0.0126121	0.192699
GO:0045143	6	Biological Process	homologous chromosome segregation	0.0126121	0.192699
GO:0070192	6	Biological Process	chromosome organization involved in meiotic cell cycle	0.0126121	0.192699
GO:0046496	72	Biological Process	nicotinamide nucleotide metabolic process	0.0127031	0.192778
GO:0034702	17	Cellular Component	ion channel complex	0.012873	0.105757
GO:0034703	17	Cellular Component	cation channel complex	0.012873	0.105757
GO:0008987	2	Molecular Function	quinolinate synthetase A activity	0.01329	0.138906
GO:0048306	2	Molecular Function	calcium-dependent protein binding	0.01329	0.138906
GO:0010007	4	Cellular Component	magnesium chelatase complex	0.0139212	0.112288
GO:0044462	7	Cellular Component	external encapsulating structure part	0.0140886	0.112288
GO:0048646	17	Biological Process	anatomical structure formation involved in morphogenesis	0.0144003	0.217068
GO:0003713	9	Molecular Function	transcription coactivator activity	0.0144717	0.148534
GO:0046537	4	Molecular Function	2,3-bisphosphoglycerate-independent phosphoglycerate mutase activity	0.0144844	0.148534
GO:0006783	24	Biological Process	heme biosynthetic process	0.01463	0.219061
GO:0033176	29	Cellular Component	proton-transporting V-type ATPase complex	0.0148637	0.116724
GO:2000574	2	Biological Process	regulation of microtubule motor activity	0.014936	0.219465
GO:2000575	2	Biological Process	negative regulation of microtubule motor activity	0.014936	0.219465
GO:0006013	37	Biological Process	mannose metabolic process	0.0149502	0.219465
GO:0009235	14	Biological Process	cobalamin metabolic process	0.0155544	0.225388
GO:0009236	14	Biological Process	cobalamin biosynthetic process	0.0155544	0.225388
GO:0005623	1606	Cellular Component	cell	0.015874	0.121096
GO:0044464	1606	Cellular Component	cell part	0.015874	0.121096
GO:0005242	5	Molecular Function	inward rectifier potassium channel activity	0.0160413	0.162962
GO:0006059	3	Biological Process	hexitol metabolic process	0.016638	0.239545
GO:0030246	46	Molecular Function	carbohydrate binding	0.0171784	0.172897
GO:0050804	5	Biological Process	modulation of synaptic transmission	0.0177758	0.254296
GO:0009308	84	Biological Process	amine metabolic process	0.0182156	0.258938
GO:0016157	7	Molecular Function	sucrose synthase activity	0.0184553	0.184045
GO:0015976	40	Biological Process	carbon utilization	0.0188888	0.266818
GO:0042126	6	Biological Process	nitrate metabolic process	0.0201351	0.278216
GO:0042128	6	Biological Process	nitrate assimilation	0.0201351	0.278216
GO:0071554	41	Biological Process	cell wall organization or biogenesis	0.0202348	0.278216
GO:0009737	5	Biological Process	response to abscisic acid	0.020315	0.278216
GO:0097305	5	Biological Process	response to alcohol	0.020315	0.278216
GO:0008610	142	Biological Process	lipid biosynthetic process	0.0211855	0.28838
GO:0004774	2	Molecular Function	succinate-CoA ligase activity	0.0214381	0.20089
GO:0004779	2	Molecular Function	sulfate adenylyltransferase activity	0.0214381	0.20089
GO:0004781	2	Molecular Function	sulfate adenylyltransferase (ATP) activity	0.0214381	0.20089
GO:0016405	2	Molecular Function	CoA-ligase activity	0.0214381	0.20089
GO:0016534	2	Molecular Function	cyclin-dependent protein kinase 5 activator activity	0.0214381	0.20089
GO:0030295	2	Molecular Function	protein kinase activator activity	0.0214381	0.20089
GO:0043539	2	Molecular Function	protein serine/threonine kinase activator activity	0.0214381	0.20089
GO:0016607	5	Cellular Component	nuclear speck	0.0215537	0.162108
GO:0051287	56	Molecular Function	NAD binding	0.0221433	0.205725
GO:0051050	7	Biological Process	positive regulation of transport	0.0226287	0.295095
GO:0016878	3	Molecular Function	acid-thiol ligase activity	0.0227893	0.209932
GO:0048609	19	Biological Process	multicellular organismal reproductive process	0.0231509	0.295095
GO:0016533	2	Cellular Component	cyclin-dependent protein kinase 5 holoenzyme complex	0.0232518	0.170089
GO:0042709	2	Cellular Component	succinate-CoA ligase complex	0.0232518	0.170089
GO:0043234	870	Cellular Component	protein complex	0.0240009	0.173196
GO:0006878	2	Biological Process	cellular copper ion homeostasis	0.0240438	0.295095
GO:0010118	2	Biological Process	stomatal movement	0.0240438	0.295095
GO:0034050	2	Biological Process	host programmed cell death induced by symbiont	0.0240438	0.295095
GO:0034505	2	Biological Process	tooth mineralization	0.0240438	0.295095
GO:0042481	2	Biological Process	regulation of odontogenesis	0.0240438	0.295095
GO:0042482	2	Biological Process	positive regulation of odontogenesis	0.0240438	0.295095
GO:0042487	2	Biological Process	regulation of odontogenesis of dentin-containing tooth	0.0240438	0.295095
GO:0042488	2	Biological Process	positive regulation of odontogenesis of dentin-containing tooth	0.0240438	0.295095
GO:0043666	2	Biological Process	regulation of phosphoprotein phosphatase activity	0.0240438	0.295095
GO:0070166	2	Biological Process	enamel mineralization	0.0240438	0.295095
GO:0070169	2	Biological Process	positive regulation of biomineral tissue development	0.0240438	0.295095
GO:0070170	2	Biological Process	regulation of tooth mineralization	0.0240438	0.295095
GO:0070172	2	Biological Process	positive regulation of tooth mineralization	0.0240438	0.295095
GO:0070173	2	Biological Process	regulation of enamel mineralization	0.0240438	0.295095
GO:0070175	2	Biological Process	positive regulation of enamel mineralization	0.0240438	0.295095
GO:0097186	2	Biological Process	amelogenesis	0.0240438	0.295095
GO:0016604	5	Cellular Component	nuclear body	0.0243702	0.173516
GO:0071229	4	Biological Process	cellular response to acid chemical	0.0246797	0.301253
GO:0051336	28	Biological Process	regulation of hydrolase activity	0.0252258	0.306255
GO:0008519	10	Molecular Function	ammonium transmembrane transporter activity	0.0253433	0.231497
GO:0033180	11	Cellular Component	proton-transporting V-type ATPase, V1 domain	0.0256694	0.178019
GO:0044815	11	Cellular Component	DNA packaging complex	0.0256694	0.178019
GO:0016717	6	Molecular Function	oxidoreductase activity, acting on paired donors, with oxidation of a pair of donors resulting in the reduction of molecular oxygen to two molecules of water	0.0256849	0.232663
GO:0015988	35	Biological Process	energy coupled proton transmembrane transport, against electrochemical gradient	0.0262008	0.313016
GO:0015991	35	Biological Process	ATP hydrolysis coupled proton transport	0.0262008	0.313016
GO:0090662	35	Biological Process	ATP hydrolysis coupled transmembrane transport	0.0262008	0.313016
GO:0043021	12	Molecular Function	ribonucleoprotein complex binding	0.0263638	0.236838
GO:0005622	1492	Cellular Component	intracellular	0.0265302	0.18163
GO:0009627	3	Biological Process	systemic acquired resistance	0.0266993	0.31706
GO:0015994	28	Biological Process	chlorophyll metabolic process	0.0268216	0.31706
GO:0034464	4	Cellular Component	BBSome	0.0270912	0.18254
GO:0051537	18	Molecular Function	2 iron, 2 sulfur cluster binding	0.0273414	0.243607
GO:0015969	6	Biological Process	guanosine tetraphosphate metabolic process	0.0274527	0.32114
GO:0034035	6	Biological Process	purine ribonucleoside bisphosphate metabolic process	0.0274527	0.32114
GO:0009898	6	Cellular Component	cytoplasmic side of plasma membrane	0.0280306	0.18254
GO:0098552	6	Cellular Component	side of membrane	0.0280306	0.18254
GO:0098562	6	Cellular Component	cytoplasmic side of membrane	0.0280306	0.18254
GO:0045259	35	Cellular Component	proton-transporting ATP synthase complex	0.0284841	0.183259
GO:0019693	168	Biological Process	ribose phosphate metabolic process	0.0286218	0.327031
GO:0045226	4	Biological Process	extracellular polysaccharide biosynthetic process	0.0286843	0.327031
GO:0045227	4	Biological Process	capsule polysaccharide biosynthetic process	0.0286843	0.327031
GO:0045230	4	Biological Process	capsule organization	0.0286843	0.327031
GO:0046379	4	Biological Process	extracellular polysaccharide metabolic process	0.0286843	0.327031
GO:0015696	9	Biological Process	ammonium transport	0.0293751	0.333214
GO:0042597	12	Cellular Component	periplasmic space	0.0298798	0.18995
GO:0009067	19	Biological Process	aspartate family amino acid biosynthetic process	0.0305392	0.344679
GO:0001758	2	Molecular Function	retinal dehydrogenase activity	0.031128	0.272872
GO:0042974	2	Molecular Function	retinoic acid receptor binding	0.031128	0.272872
GO:0005773	15	Cellular Component	vacuole	0.0322074	0.202338
GO:0006805	24	Biological Process	xenobiotic metabolic process	0.0328743	0.353498
GO:0009410	24	Biological Process	response to xenobiotic stimulus	0.0328743	0.353498
GO:0071466	24	Biological Process	cellular response to xenobiotic stimulus	0.0328743	0.353498
GO:0019566	4	Biological Process	arabinose metabolic process	0.0330519	0.353498
GO:0032954	4	Biological Process	regulation of cytokinetic process	0.0330519	0.353498
GO:0032955	4	Biological Process	regulation of barrier septum assembly	0.0330519	0.353498
GO:0042138	4	Biological Process	meiotic DNA double-strand break formation	0.0330519	0.353498
GO:0046373	4	Biological Process	L-arabinose metabolic process	0.0330519	0.353498
GO:1901891	4	Biological Process	regulation of cell septum assembly	0.0330519	0.353498
GO:1902412	4	Biological Process	regulation of mitotic cytokinesis	0.0330519	0.353498
GO:1903436	4	Biological Process	regulation of mitotic cytokinetic process	0.0330519	0.353498
GO:0004674	60	Molecular Function	protein serine/threonine kinase activity	0.0334694	0.29099
GO:0031977	2	Cellular Component	thylakoid lumen	0.0337137	0.209338
GO:0015105	3	Molecular Function	arsenite transmembrane transporter activity	0.0337303	0.29099
GO:0031072	14	Molecular Function	heat shock protein binding	0.0340275	0.291243
GO:0006550	26	Biological Process	isoleucine catabolic process	0.0341056	0.35795
GO:0006552	26	Biological Process	leucine catabolic process	0.0341056	0.35795
GO:0006574	26	Biological Process	valine catabolic process	0.0341056	0.35795
GO:0009083	26	Biological Process	branched-chain amino acid catabolic process	0.0341056	0.35795
GO:0016209	37	Molecular Function	antioxidant activity	0.034541	0.293328
GO:0009699	2	Biological Process	phenylpropanoid biosynthetic process	0.0348405	0.362277
GO:2000027	2	Biological Process	regulation of organ morphogenesis	0.0348405	0.362277
GO:0070009	8	Molecular Function	serine-type aminopeptidase activity	0.0357576	0.301306
GO:0042168	24	Biological Process	heme metabolic process	0.0361554	0.374217
GO:2001057	6	Biological Process	reactive nitrogen species metabolic process	0.0363391	0.374393
GO:0009496	6	Molecular Function	plastoquinol--plastocyanin reductase activity	0.0366263	0.303914
GO:0052880	6	Molecular Function	oxidoreductase activity, acting on diphenols and related substances as donors, with copper protein as acceptor	0.0366263	0.303914
GO:0009066	66	Biological Process	aspartate family amino acid metabolic process	0.0369765	0.379221
GO:0044421	65	Cellular Component	extracellular region part	0.0373871	0.22948
GO:0006022	33	Biological Process	aminoglycan metabolic process	0.0374192	0.380439
GO:0070887	35	Biological Process	cellular response to chemical stimulus	0.0374342	0.380439
GO:0019321	4	Biological Process	pentose metabolic process	0.0377857	0.382282
GO:0005581	5	Cellular Component	collagen trimer	0.0379413	0.230235
GO:0051346	9	Biological Process	negative regulation of hydrolase activity	0.0380622	0.383353
GO:0065009	58	Biological Process	regulation of molecular function	0.038332	0.384347
GO:0009145	43	Biological Process	purine nucleoside triphosphate biosynthetic process	0.0386844	0.384447
GO:0009206	43	Biological Process	purine ribonucleoside triphosphate biosynthetic process	0.0386844	0.384447
GO:0016836	42	Molecular Function	hydro-lyase activity	0.0387806	0.318469
GO:0050661	24	Molecular Function	NADP binding	0.0391678	0.318469
GO:0015700	3	Biological Process	arsenite transport	0.0393425	0.387558
GO:0016106	3	Biological Process	sesquiterpenoid biosynthetic process	0.0393425	0.387558
GO:0004707	3	Molecular Function	MAP kinase activity	0.0400484	0.318469
GO:0005542	3	Molecular Function	folic acid binding	0.0400484	0.318469
GO:0072341	3	Molecular Function	modified amino acid binding	0.0400484	0.318469
GO:0046556	4	Molecular Function	alpha-L-arabinofuranosidase activity	0.0401383	0.318469
GO:0009142	43	Biological Process	nucleoside triphosphate biosynthetic process	0.0403668	0.393588
GO:0009201	43	Biological Process	ribonucleoside triphosphate biosynthetic process	0.0403668	0.393588
GO:0043248	9	Biological Process	proteasome assembly	0.0404804	0.393588
GO:1901576	1226	Biological Process	organic substance biosynthetic process	0.0412766	0.3996
GO:0015672	183	Biological Process	monovalent inorganic cation transport	0.0416998	0.401965
GO:0004040	2	Molecular Function	amidase activity	0.0421904	0.322965
GO:0008746	2	Molecular Function	NAD(P)+ transhydrogenase activity	0.0421904	0.322965
GO:0008750	2	Molecular Function	NAD(P)+ transhydrogenase (AB-specific) activity	0.0421904	0.322965
GO:0016652	2	Molecular Function	oxidoreductase activity, acting on NAD(P)H, NAD(P) as acceptor	0.0421904	0.322965
GO:0019209	2	Molecular Function	kinase activator activity	0.0421904	0.322965
GO:0009058	1273	Biological Process	biosynthetic process	0.0424803	0.407739
GO:0019725	50	Biological Process	cellular homeostasis	0.0429655	0.410641
GO:0070069	38	Cellular Component	cytochrome complex	0.0431057	0.258634
GO:0004315	5	Molecular Function	3-oxoacyl-[acyl-carrier-protein] synthase activity	0.0434893	0.33058
GO:0005047	7	Molecular Function	signal recognition particle binding	0.0439019	0.331398
GO:0090575	20	Cellular Component	RNA polymerase II transcription factor complex	0.0449709	0.262978
GO:0005665	2	Cellular Component	DNA-directed RNA polymerase II, core complex	0.0456309	0.262978
GO:0005850	2	Cellular Component	eukaryotic translation initiation factor 2 complex	0.0456309	0.262978
GO:1901136	29	Biological Process	carbohydrate derivative catabolic process	0.0456418	0.432033
GO:0009279	4	Cellular Component	cell outer membrane	0.0457995	0.262978
GO:0003924	104	Molecular Function	GTPase activity	0.0460732	0.34539
GO:0006779	30	Biological Process	porphyrin-containing compound biosynthetic process	0.046305	0.432033
GO:0007128	3	Biological Process	meiotic prophase I	0.0466094	0.432033
GO:0051324	3	Biological Process	prophase	0.0466094	0.432033
GO:0098762	3	Biological Process	meiotic cell cycle phase	0.0466094	0.432033
GO:0098764	3	Biological Process	meiosis I cell cycle phase	0.0466094	0.432033
GO:0046939	46	Biological Process	nucleotide phosphorylation	0.0466758	0.432033
GO:0016307	7	Molecular Function	phosphatidylinositol phosphate kinase activity	0.0469696	0.345584
GO:0009723	2	Biological Process	response to ethylene	0.0471274	0.432033
GO:0043154	2	Biological Process	negative regulation of cysteine-type endopeptidase activity involved in apoptotic process	0.0471274	0.432033
GO:2000117	2	Biological Process	negative regulation of cysteine-type endopeptidase activity	0.0471274	0.432033
GO:0044798	21	Cellular Component	nuclear transcription factor complex	0.0477203	0.271092
GO:0006006	53	Biological Process	glucose metabolic process	0.0484535	0.442384
GO:0008791	1	Molecular Function	arginine N-succinyltransferase activity	0.0486424	0.345584
GO:0008843	1	Molecular Function	endochitinase activity	0.0486424	0.345584
GO:0016231	1	Molecular Function	beta-N-acetylglucosaminidase activity	0.0486424	0.345584
GO:0016437	1	Molecular Function	tRNA cytidylyltransferase activity	0.0486424	0.345584
GO:0016630	1	Molecular Function	protochlorophyllide reductase activity	0.0486424	0.345584
GO:0050144	1	Molecular Function	nucleoside deoxyribosyltransferase activity	0.0486424	0.345584
GO:0070694	1	Molecular Function	deoxyribonucleoside 5'-monophosphate N-glycosidase activity	0.0486424	0.345584
GO:0016591	24	Cellular Component	DNA-directed RNA polymerase II, holoenzyme	0.0490876	0.275924
GO:0015399	46	Molecular Function	primary active transmembrane transporter activity	0.0497809	0.348249
GO:0015405	46	Molecular Function	P-P-bond-hydrolysis-driven transmembrane transporter activity	0.0497809	0.348249
GO:0004497	27	Molecular Function	monooxygenase activity	0.0504584	0.348249
GO:0004842	70	Molecular Function	ubiquitin-protein transferase activity	0.0506368	0.348249
GO:0019787	70	Molecular Function	ubiquitin-like protein transferase activity	0.0506368	0.348249
GO:0032039	1	Cellular Component	integrator complex	0.0507724	0.282422
GO:0001071	157	Molecular Function	nucleic acid binding transcription factor activity	0.0515144	0.348249
GO:0003700	157	Molecular Function	transcription factor activity, sequence-specific DNA binding	0.0515144	0.348249
GO:0043167	1486	Molecular Function	ion binding	0.0515805	0.348249
GO:0009125	1	Biological Process	nucleoside monophosphate catabolic process	0.0516747	0.460561
GO:0009159	1	Biological Process	deoxyribonucleoside monophosphate catabolic process	0.0516747	0.460561
GO:0009861	1	Biological Process	jasmonic acid and ethylene-dependent systemic resistance	0.0516747	0.460561
GO:0009871	1	Biological Process	jasmonic acid and ethylene-dependent systemic resistance, ethylene mediated signaling pathway	0.0516747	0.460561
GO:0016122	1	Biological Process	xanthophyll metabolic process	0.0516747	0.460561
GO:0016123	1	Biological Process	xanthophyll biosynthetic process	0.0516747	0.460561
GO:0005201	5	Molecular Function	extracellular matrix structural constituent	0.0519766	0.348757
GO:0000795	3	Cellular Component	synaptonemal complex	0.0521614	0.287157
GO:0006414	16	Biological Process	translational elongation	0.0521634	0.463079
GO:0051861	11	Molecular Function	glycolipid binding	0.0527364	0.350342
GO:0033926	6	Molecular Function	glycopeptide alpha-N-acetylgalactosaminidase activity	0.0539749	0.350342
GO:0000165	8	Biological Process	MAPK cascade	0.0544569	0.474319
GO:0004712	2	Molecular Function	protein serine/threonine/tyrosine kinase activity	0.0544691	0.350342
GO:0004864	2	Molecular Function	protein phosphatase inhibitor activity	0.0544691	0.350342
GO:0008073	2	Molecular Function	ornithine decarboxylase inhibitor activity	0.0544691	0.350342
GO:0019212	2	Molecular Function	phosphatase inhibitor activity	0.0544691	0.350342
GO:0042979	2	Molecular Function	ornithine decarboxylase regulator activity	0.0544691	0.350342
GO:0006714	3	Biological Process	sesquiterpenoid metabolic process	0.0544855	0.474319
GO:0010921	3	Biological Process	regulation of phosphatase activity	0.0544855	0.474319
GO:0017013	3	Biological Process	protein flavinylation	0.0544855	0.474319
GO:0019074	3	Biological Process	viral RNA genome packaging	0.0544855	0.474319
GO:0051082	40	Molecular Function	unfolded protein binding	0.0563219	0.358117
GO:0098519	26	Molecular Function	nucleotide phosphatase activity, acting on free nucleotides	0.0563368	0.358117
GO:0009719	26	Biological Process	response to endogenous stimulus	0.0567012	0.491702
GO:0042626	43	Molecular Function	ATPase activity, coupled to transmembrane movement of substances	0.057019	0.358264
GO:0043492	43	Molecular Function	ATPase activity, coupled to movement of substances	0.057019	0.358264
GO:0009725	25	Biological Process	response to hormone	0.0573236	0.494031
GO:0044724	46	Biological Process	single-organism carbohydrate catabolic process	0.0586734	0.494031
GO:0031360	2	Cellular Component	intrinsic component of thylakoid membrane	0.0588289	0.309644
GO:0031361	2	Cellular Component	integral component of thylakoid membrane	0.0588289	0.309644
GO:0006165	45	Biological Process	nucleoside diphosphate phosphorylation	0.0588808	0.494031
GO:0006597	5	Biological Process	spermine biosynthetic process	0.0588894	0.494031
GO:0008215	5	Biological Process	spermine metabolic process	0.0588894	0.494031
GO:0044264	79	Biological Process	cellular polysaccharide metabolic process	0.0590395	0.494031
GO:0005976	84	Biological Process	polysaccharide metabolic process	0.0591905	0.494031
GO:0006754	38	Biological Process	ATP biosynthetic process	0.0595941	0.494031
GO:0051087	13	Molecular Function	chaperone binding	0.0600861	0.372061
GO:0009144	128	Biological Process	purine nucleoside triphosphate metabolic process	0.0601867	0.494031
GO:0009205	128	Biological Process	purine ribonucleoside triphosphate metabolic process	0.0601867	0.494031
GO:0006457	61	Biological Process	protein folding	0.0601912	0.494031
GO:0005249	11	Molecular Function	voltage-gated potassium channel activity	0.0602073	0.372061
GO:0005770	3	Cellular Component	late endosome	0.0603052	0.309644
GO:0031902	3	Cellular Component	late endosome membrane	0.0603052	0.309644
GO:0045121	3	Cellular Component	membrane raft	0.0603052	0.309644
GO:0071986	3	Cellular Component	Ragulator complex	0.0603052	0.309644
GO:0098857	3	Cellular Component	membrane microdomain	0.0603052	0.309644
GO:0000079	4	Biological Process	regulation of cyclin-dependent protein serine/threonine kinase activity	0.0603891	0.494031
GO:1904029	4	Biological Process	regulation of cyclin-dependent protein kinase activity	0.0603891	0.494031
GO:0005507	28	Molecular Function	copper ion binding	0.0604356	0.372061
GO:0003995	7	Molecular Function	acyl-CoA dehydrogenase activity	0.060584	0.372061
GO:0006593	2	Biological Process	ornithine catabolic process	0.0607217	0.494031
GO:0019467	2	Biological Process	ornithine catabolic process, by decarboxylation	0.0607217	0.494031
GO:0042475	2	Biological Process	odontogenesis of dentin-containing tooth	0.0607217	0.494031
GO:0042476	2	Biological Process	odontogenesis	0.0607217	0.494031
GO:0007219	7	Biological Process	Notch signaling pathway	0.061149	0.494031
GO:0033993	7	Biological Process	response to lipid	0.061149	0.494031
GO:0004014	5	Molecular Function	adenosylmethionine decarboxylase activity	0.0613613	0.374717
GO:0009199	128	Biological Process	ribonucleoside triphosphate metabolic process	0.0614449	0.494643
GO:0015985	36	Biological Process	energy coupled proton transport, down electrochemical gradient	0.0620574	0.496018
GO:0015986	36	Biological Process	ATP synthesis coupled proton transport	0.0620574	0.496018
GO:0003849	3	Molecular Function	3-deoxy-7-phosphoheptulonate synthase activity	0.062253	0.378039
GO:0010008	4	Cellular Component	endosome membrane	0.0635368	0.32313
GO:0006073	74	Biological Process	cellular glucan metabolic process	0.0637702	0.503684
GO:0044042	74	Biological Process	glucan metabolic process	0.0637702	0.503684
GO:0042451	49	Biological Process	purine nucleoside biosynthetic process	0.0644046	0.503684
GO:0046129	49	Biological Process	purine ribonucleoside biosynthetic process	0.0644046	0.503684
GO:0000160	35	Biological Process	phosphorelay signal transduction system	0.0646704	0.503684
GO:0033865	11	Biological Process	nucleoside bisphosphate metabolic process	0.0649966	0.503684
GO:0033875	11	Biological Process	ribonucleoside bisphosphate metabolic process	0.0649966	0.503684
GO:0034032	11	Biological Process	purine nucleoside bisphosphate metabolic process	0.0649966	0.503684
GO:0009123	131	Biological Process	nucleoside monophosphate metabolic process	0.0650349	0.503684
GO:0042221	110	Biological Process	response to chemical	0.0658704	0.507006
GO:0044282	48	Biological Process	small molecule catabolic process	0.0659153	0.507006
GO:0055085	316	Biological Process	transmembrane transport	0.0674063	0.516705
GO:0046034	123	Biological Process	ATP metabolic process	0.0678602	0.518415
GO:0008138	12	Molecular Function	protein tyrosine/serine/threonine phosphatase activity	0.0680239	0.408603
GO:0015238	22	Molecular Function	drug transmembrane transporter activity	0.0684138	0.408603
GO:0090484	22	Molecular Function	drug transporter activity	0.0684138	0.408603
GO:0015947	15	Biological Process	methane metabolic process	0.0687537	0.521692
GO:0043446	15	Biological Process	cellular alkane metabolic process	0.0687537	0.521692
GO:0009259	143	Biological Process	ribonucleotide metabolic process	0.0699921	0.529301
GO:0009132	48	Biological Process	nucleoside diphosphate metabolic process	0.0706422	0.532391
GO:0042278	148	Biological Process	purine nucleoside metabolic process	0.0711119	0.532391
GO:0046128	148	Biological Process	purine ribonucleoside metabolic process	0.0711119	0.532391
GO:0008239	8	Molecular Function	dipeptidyl-peptidase activity	0.0717466	0.426167
GO:0008277	3	Biological Process	regulation of G-protein coupled receptor protein signaling pathway	0.0719823	0.537117
GO:0016861	13	Molecular Function	intramolecular oxidoreductase activity, interconverting aldoses and ketoses	0.0723737	0.427555
GO:0005975	339	Biological Process	carbohydrate metabolic process	0.0727899	0.540493
GO:0005996	79	Biological Process	monosaccharide metabolic process	0.072916	0.540493
GO:0043085	12	Biological Process	positive regulation of catalytic activity	0.0732175	0.540943
GO:0044448	29	Cellular Component	cell cortex part	0.0733034	0.369283
GO:0009141	128	Biological Process	nucleoside triphosphate metabolic process	0.0736706	0.542506
GO:0006487	9	Biological Process	protein N-linked glycosylation	0.0740447	0.543183
GO:0016830	61	Molecular Function	carbon-carbon lyase activity	0.0750687	0.44108
GO:0008216	5	Biological Process	spermidine metabolic process	0.0753558	0.543183
GO:0008295	5	Biological Process	spermidine biosynthetic process	0.0753558	0.543183
GO:0000012	2	Biological Process	single strand break repair	0.0754555	0.543183
GO:0001523	2	Biological Process	retinoid metabolic process	0.0754555	0.543183
GO:0010112	2	Biological Process	regulation of systemic acquired resistance	0.0754555	0.543183
GO:0042572	2	Biological Process	retinol metabolic process	0.0754555	0.543183
GO:0019208	6	Molecular Function	phosphatase regulator activity	0.0755576	0.441565
GO:0008076	11	Cellular Component	voltage-gated potassium channel complex	0.0762611	0.377069
GO:0034705	11	Cellular Component	potassium channel complex	0.0762611	0.377069
GO:0023014	8	Biological Process	signal transduction by protein phosphorylation	0.0765135	0.549039
GO:0030599	10	Molecular Function	pectinesterase activity	0.0774881	0.450426
GO:0009162	7	Biological Process	deoxyribonucleoside monophosphate metabolic process	0.0781228	0.558802
GO:0044038	12	Biological Process	cell wall macromolecule biosynthetic process	0.0792807	0.563495
GO:0070589	12	Biological Process	cellular component macromolecule biosynthetic process	0.0792807	0.563495
GO:0009150	140	Biological Process	purine ribonucleotide metabolic process	0.0795762	0.563811
GO:0008907	3	Molecular Function	integrase activity	0.0795937	0.459881
GO:0015643	6	Molecular Function	toxic substance binding	0.080384	0.459881
GO:0016854	6	Molecular Function	racemase and epimerase activity	0.080384	0.459881
GO:0006818	103	Biological Process	hydrogen transport	0.0805721	0.566006
GO:0015992	103	Biological Process	proton transport	0.0805721	0.566006
GO:1902495	22	Cellular Component	transmembrane transporter complex	0.0806288	0.392436
GO:0006801	8	Biological Process	superoxide metabolic process	0.080642	0.566006
GO:0005672	13	Cellular Component	transcription factor TFIIA complex	0.0808389	0.392436
GO:1902583	3	Biological Process	multi-organism intracellular transport	0.0815551	0.570631
GO:0047661	2	Molecular Function	amino-acid racemase activity	0.0821084	0.46666
GO:0008171	23	Molecular Function	O-methyltransferase activity	0.0824275	0.46666
GO:1990351	22	Cellular Component	transporter complex	0.082728	0.397989
GO:0051539	8	Molecular Function	4 iron, 4 sulfur cluster binding	0.0832816	0.469052
GO:0006687	20	Biological Process	glycosphingolipid metabolic process	0.0863577	0.596541
GO:0009888	17	Biological Process	tissue development	0.0865211	0.596541
GO:0072525	13	Biological Process	pyridine-containing compound biosynthetic process	0.086658	0.596541
GO:1901606	40	Biological Process	alpha-amino acid catabolic process	0.0869704	0.596541
GO:0043565	89	Molecular Function	sequence-specific DNA binding	0.0877855	0.478731
GO:0071944	164	Cellular Component	cell periphery	0.0878618	0.410658
GO:0015078	87	Molecular Function	hydrogen ion transmembrane transporter activity	0.0880634	0.478731
GO:0006554	33	Biological Process	lysine catabolic process	0.088206	0.596541
GO:0009068	33	Biological Process	aspartate family amino acid catabolic process	0.088206	0.596541
GO:0030234	84	Molecular Function	enzyme regulator activity	0.0884311	0.478731
GO:0070176	2	Cellular Component	DRM complex	0.0884376	0.410658
GO:0090568	2	Cellular Component	nuclear transcriptional repressor complex	0.0884376	0.410658
GO:0090571	2	Cellular Component	RNA polymerase II transcription repressor complex	0.0884376	0.410658
GO:0098772	111	Molecular Function	molecular function regulator	0.0884449	0.478731
GO:0006096	40	Biological Process	glycolytic process	0.0885367	0.596541
GO:0006757	40	Biological Process	ATP generation from ADP	0.0885367	0.596541
GO:0009135	40	Biological Process	purine nucleoside diphosphate metabolic process	0.0885367	0.596541
GO:0009179	40	Biological Process	purine ribonucleoside diphosphate metabolic process	0.0885367	0.596541
GO:0009185	40	Biological Process	ribonucleoside diphosphate metabolic process	0.0885367	0.596541
GO:0046031	40	Biological Process	ADP metabolic process	0.0885367	0.596541
GO:0004312	5	Molecular Function	fatty acid synthase activity	0.0887039	0.478731
GO:0008417	5	Molecular Function	fucosyltransferase activity	0.0887039	0.478731
GO:0006555	12	Biological Process	methionine metabolic process	0.0889535	0.596541
GO:0004013	3	Molecular Function	adenosylhomocysteinase activity	0.0889639	0.478731
GO:0016801	3	Molecular Function	hydrolase activity, acting on ether bonds	0.0889639	0.478731
GO:0016802	3	Molecular Function	trialkylsulfonium hydrolase activity	0.0889639	0.478731
GO:0015886	8	Biological Process	heme transport	0.0892871	0.596541
GO:1901678	8	Biological Process	iron coordination entity transport	0.0892871	0.596541
GO:0006163	140	Biological Process	purine nucleotide metabolic process	0.0895078	0.596541
GO:0005215	426	Molecular Function	transporter activity	0.0899511	0.481659
GO:0006813	50	Biological Process	potassium ion transport	0.0903082	0.597228
GO:0006611	2	Biological Process	protein export from nucleus	0.0911748	0.597228
GO:0006998	2	Biological Process	nuclear envelope organization	0.0911748	0.597228
GO:0009834	2	Biological Process	plant-type secondary cell wall biogenesis	0.0911748	0.597228
GO:0044030	2	Biological Process	regulation of DNA methylation	0.0911748	0.597228
GO:0004565	10	Molecular Function	beta-galactosidase activity	0.0912549	0.482513
GO:0009124	45	Biological Process	nucleoside monophosphate biosynthetic process	0.0913737	0.597228
GO:0000724	3	Biological Process	double-strand break repair via homologous recombination	0.0916421	0.597228
GO:0044284	4	Cellular Component	mitochondrial crista junction	0.0919448	0.419646
GO:0061617	4	Cellular Component	MICOS complex	0.0919448	0.419646
GO:0016054	42	Biological Process	organic acid catabolic process	0.0920039	0.597228
GO:0046395	42	Biological Process	carboxylic acid catabolic process	0.0920039	0.597228
GO:0022412	12	Biological Process	cellular process involved in reproduction in multicellular organism	0.0923324	0.597633
GO:0006549	28	Biological Process	isoleucine metabolic process	0.0926739	0.598119
GO:0006769	6	Biological Process	nicotinamide metabolic process	0.0944604	0.607903
GO:0004467	1	Molecular Function	long-chain fatty acid-CoA ligase activity	0.0949193	0.482513
GO:0004591	1	Molecular Function	oxoglutarate dehydrogenase (succinyl-transferring) activity	0.0949193	0.482513
GO:0004794	1	Molecular Function	L-threonine ammonia-lyase activity	0.0949193	0.482513
GO:0008830	1	Molecular Function	dTDP-4-dehydrorhamnose 3,5-epimerase activity	0.0949193	0.482513
GO:0009540	1	Molecular Function	zeaxanthin epoxidase [overall] activity	0.0949193	0.482513
GO:0015645	1	Molecular Function	fatty acid ligase activity	0.0949193	0.482513
GO:0045548	1	Molecular Function	phenylalanine ammonia-lyase activity	0.0949193	0.482513
GO:0052662	1	Molecular Function	zeaxanthin epoxidase activity	0.0949193	0.482513
GO:0052663	1	Molecular Function	antheraxanthin epoxidase activity	0.0949193	0.482513
GO:2001070	8	Molecular Function	starch binding	0.0958433	0.482513
GO:0016743	4	Molecular Function	carboxyl- or carbamoyltransferase activity	0.0960329	0.482513
GO:0006568	54	Biological Process	tryptophan metabolic process	0.0964992	0.616469
GO:0006586	54	Biological Process	indolalkylamine metabolic process	0.0964992	0.616469
GO:0004601	19	Molecular Function	peroxidase activity	0.0965295	0.482513
GO:0042407	4	Biological Process	cristae formation	0.096615	0.616469
GO:0016682	11	Molecular Function	oxidoreductase activity, acting on diphenols and related substances as donors, oxygen as acceptor	0.0968145	0.482513
GO:0016841	2	Molecular Function	ammonia-lyase activity	0.0972129	0.482513
GO:0032051	2	Molecular Function	clathrin light chain binding	0.0972129	0.482513
GO:0009161	127	Biological Process	ribonucleoside monophosphate metabolic process	0.09725	0.617832
GO:0009063	40	Biological Process	cellular amino acid catabolic process	0.098338	0.617832
GO:0009020	3	Molecular Function	tRNA (guanosine-2'-O-)-methyltransferase activity	0.0987699	0.488013
GO:0044237	2300	Biological Process	cellular metabolic process	0.0989067	0.617832
GO:0031201	1	Cellular Component	SNARE complex	0.0989681	0.444329
GO:0016701	26	Molecular Function	oxidoreductase activity, acting on single donors with incorporation of molecular oxygen	0.0994483	0.489142
GO:0019897	6	Cellular Component	extrinsic component of plasma membrane	0.0997234	0.444329
GO:0044440	4	Cellular Component	endosomal part	0.0998492	0.444329
GO:0033218	8	Molecular Function	amide binding	0.100257	0.490897
GO:0001676	1	Biological Process	long-chain fatty acid metabolic process	0.10068	0.617832
GO:0009688	1	Biological Process	abscisic acid biosynthetic process	0.10068	0.617832
GO:0009800	1	Biological Process	cinnamic acid biosynthetic process	0.10068	0.617832
GO:0009803	1	Biological Process	cinnamic acid metabolic process	0.10068	0.617832
GO:0009911	1	Biological Process	positive regulation of flower development	0.10068	0.617832
GO:0010417	1	Biological Process	glucuronoxylan biosynthetic process	0.10068	0.617832
GO:0033539	1	Biological Process	fatty acid beta-oxidation using acyl-CoA dehydrogenase	0.10068	0.617832
GO:0043289	1	Biological Process	apocarotenoid biosynthetic process	0.10068	0.617832
GO:0046713	1	Biological Process	borate transport	0.10068	0.617832
GO:1902645	1	Biological Process	tertiary alcohol biosynthetic process	0.10068	0.617832
GO:2000243	1	Biological Process	positive regulation of reproductive process	0.10068	0.617832
GO:0005669	7	Cellular Component	transcription factor TFIID complex	0.100934	0.445444
GO:0034645	886	Biological Process	cellular macromolecule biosynthetic process	0.101261	0.619709
GO:0005835	5	Cellular Component	fatty acid synthase complex	0.101809	0.445622
GO:0015977	9	Biological Process	carbon fixation	0.102316	0.621148
GO:0072593	9	Biological Process	reactive oxygen species metabolic process	0.102316	0.621148
GO:0009119	149	Biological Process	ribonucleoside metabolic process	0.102326	0.621148
GO:0005244	18	Molecular Function	voltage-gated ion channel activity	0.103038	0.500012
GO:0022832	18	Molecular Function	voltage-gated channel activity	0.103038	0.500012
GO:0048468	17	Biological Process	cell development	0.103099	0.624153
GO:0009512	15	Cellular Component	cytochrome b6f complex	0.103402	0.447683
GO:0050790	50	Biological Process	regulation of catalytic activity	0.10357	0.62532
GO:0007007	4	Biological Process	inner mitochondrial membrane organization	0.104851	0.630158
GO:0005938	29	Cellular Component	cell cortex	0.105082	0.447683
GO:0099568	29	Cellular Component	cytoplasmic region	0.105082	0.447683
GO:0000902	23	Biological Process	cell morphogenesis	0.10541	0.630158
GO:1901068	11	Biological Process	guanosine-containing compound metabolic process	0.106056	0.630158
GO:0009059	894	Biological Process	macromolecule biosynthetic process	0.106171	0.630158
GO:0005786	7	Cellular Component	signal recognition particle, endoplasmic reticulum targeting	0.106176	0.447683
GO:0005667	219	Cellular Component	transcription factor complex	0.106471	0.447683
GO:0019318	74	Biological Process	hexose metabolic process	0.106481	0.630158
GO:0051181	9	Biological Process	cofactor transport	0.106796	0.630158
GO:0016791	72	Molecular Function	phosphatase activity	0.107371	0.517894
GO:0010277	5	Molecular Function	chlorophyllide a oxygenase [overall] activity	0.107676	0.517894
GO:0006900	2	Biological Process	membrane budding	0.107739	0.630158
GO:0006901	2	Biological Process	vesicle coating	0.107739	0.630158
GO:0007212	2	Biological Process	dopamine receptor signaling pathway	0.107739	0.630158
GO:0016101	2	Biological Process	diterpenoid metabolic process	0.107739	0.630158
GO:0048268	2	Biological Process	clathrin coat assembly	0.107739	0.630158
GO:0055070	2	Biological Process	copper ion homeostasis	0.107739	0.630158
GO:0030288	3	Cellular Component	outer membrane-bounded periplasmic space	0.108835	0.454044
GO:0009126	124	Biological Process	purine nucleoside monophosphate metabolic process	0.109371	0.632484
GO:0009167	124	Biological Process	purine ribonucleoside monophosphate metabolic process	0.109371	0.632484
GO:1901659	53	Biological Process	glycosyl compound biosynthetic process	0.10942	0.632484
GO:0044710	1348	Biological Process	single-organism metabolic process	0.109606	0.632484
GO:0016052	55	Biological Process	carbohydrate catabolic process	0.110034	0.632484
GO:0006855	22	Biological Process	drug transmembrane transport	0.110177	0.632484
GO:0015893	22	Biological Process	drug transport	0.110177	0.632484
GO:0032989	23	Biological Process	cellular component morphogenesis	0.110389	0.632484
GO:0022626	6	Cellular Component	cytosolic ribosome	0.111619	0.461274
GO:0003871	4	Molecular Function	5-methyltetrahydropteroyltriglutamate-homocysteine S-methyltransferase activity	0.111725	0.529538
GO:0004619	4	Molecular Function	phosphoglycerate mutase activity	0.111725	0.529538
GO:0042085	4	Molecular Function	5-methyltetrahydropteroyltri-L-glutamate-dependent methyltransferase activity	0.111725	0.529538
GO:0009341	10	Cellular Component	beta-galactosidase complex	0.112295	0.461274
GO:0006887	25	Biological Process	exocytosis	0.112821	0.643918
GO:0004055	2	Molecular Function	argininosuccinate synthase activity	0.11302	0.529538
GO:0004637	2	Molecular Function	phosphoribosylamine-glycine ligase activity	0.11302	0.529538
GO:0008190	2	Molecular Function	eukaryotic initiation factor 4E binding	0.11302	0.529538
GO:0031214	3	Biological Process	biomineral tissue development	0.113245	0.643918
GO:0070167	3	Biological Process	regulation of biomineral tissue development	0.113245	0.643918
GO:0033179	18	Cellular Component	proton-transporting V-type ATPase, V0 domain	0.114519	0.466819
GO:0009163	50	Biological Process	nucleoside biosynthetic process	0.1164	0.658527
GO:0042455	50	Biological Process	ribonucleoside biosynthetic process	0.1164	0.658527
GO:0030170	31	Molecular Function	pyridoxal phosphate binding	0.117625	0.548747
GO:0042545	10	Biological Process	cell wall modification	0.11765	0.663922
GO:0019359	7	Biological Process	nicotinamide nucleotide biosynthetic process	0.119426	0.672257
GO:0042430	56	Biological Process	indole-containing compound metabolic process	0.1212	0.680537
GO:0006733	79	Biological Process	oxidoreduction coenzyme metabolic process	0.121531	0.680692
GO:0006007	4	Biological Process	glucose catabolic process	0.122232	0.681223
GO:0019320	4	Biological Process	hexose catabolic process	0.122232	0.681223
GO:0016702	18	Molecular Function	oxidoreductase activity, acting on single donors with incorporation of molecular oxygen, incorporation of two atoms of oxygen	0.122571	0.567116
GO:0004616	15	Molecular Function	phosphogluconate dehydrogenase (decarboxylating) activity	0.122606	0.567116
GO:0019814	7	Cellular Component	immunoglobulin complex	0.122754	0.496598
GO:0006573	27	Biological Process	valine metabolic process	0.124258	0.684581
GO:0009698	3	Biological Process	phenylpropanoid metabolic process	0.124701	0.684581
GO:0070569	6	Molecular Function	uridylyltransferase activity	0.124904	0.575301
GO:0009113	2	Biological Process	purine nucleobase biosynthetic process	0.125017	0.684581
GO:0045947	2	Biological Process	negative regulation of translational initiation	0.125017	0.684581
GO:0019089	6	Biological Process	transmission of virus	0.125273	0.684581
GO:0044007	6	Biological Process	dissemination or transmission of symbiont from host	0.125273	0.684581
GO:0045087	6	Biological Process	innate immune response	0.125273	0.684581
GO:0051821	6	Biological Process	dissemination or transmission of organism from other organism involved in symbiotic interaction	0.125273	0.684581
GO:0031683	18	Molecular Function	G-protein beta/gamma-subunit complex binding	0.125529	0.57574
GO:0047746	9	Molecular Function	chlorophyllase activity	0.126237	0.576555
GO:0043228	474	Cellular Component	non-membrane-bounded organelle	0.126751	0.508911
GO:0004751	4	Molecular Function	ribose-5-phosphate isomerase activity	0.128468	0.581628
GO:0048869	42	Biological Process	cellular developmental process	0.129105	0.703658
GO:0032504	20	Biological Process	multicellular organism reproduction	0.12939	0.703658
GO:0045482	2	Molecular Function	trichodiene synthase activity	0.129426	0.581628
GO:0043232	469	Cellular Component	intracellular non-membrane-bounded organelle	0.12946	0.515909
GO:0000156	3	Molecular Function	phosphorelay response regulator activity	0.130559	0.581628
GO:0008242	3	Molecular Function	omega peptidase activity	0.130559	0.581628
GO:0042287	3	Molecular Function	MHC protein binding	0.130559	0.581628
GO:0042289	3	Molecular Function	MHC class II protein binding	0.130559	0.581628
GO:0009156	42	Biological Process	ribonucleoside monophosphate biosynthetic process	0.131077	0.711109
GO:0050308	10	Molecular Function	sugar-phosphatase activity	0.13161	0.583919
GO:1901681	15	Molecular Function	sulfur compound binding	0.132709	0.586401
GO:0051213	23	Molecular Function	dioxygenase activity	0.133313	0.586685
GO:0019752	352	Biological Process	carboxylic acid metabolic process	0.134843	0.727151
GO:1901657	158	Biological Process	glycosyl compound metabolic process	0.134996	0.727151
GO:0042493	22	Biological Process	response to drug	0.135036	0.727151
GO:0016747	67	Molecular Function	transferase activity, transferring acyl groups other than amino-acyl groups	0.135267	0.592613
GO:0006633	36	Biological Process	fatty acid biosynthetic process	0.135517	0.727151
GO:0044281	645	Biological Process	small molecule metabolic process	0.135653	0.727151
GO:0015930	5	Molecular Function	glutamate synthase activity	0.13575	0.592613
GO:0043087	15	Biological Process	regulation of GTPase activity	0.136545	0.729323
GO:0005185	4	Molecular Function	neurohypophyseal hormone activity	0.137208	0.595705
GO:0090305	7	Biological Process	nucleic acid phosphodiester bond hydrolysis	0.137332	0.729323
GO:0043436	359	Biological Process	oxoacid metabolic process	0.137422	0.729323
GO:0005267	17	Molecular Function	potassium channel activity	0.137555	0.595705
GO:0010959	5	Biological Process	regulation of metal ion transport	0.137682	0.729323
GO:0043269	5	Biological Process	regulation of ion transport	0.137682	0.729323
GO:0001575	6	Biological Process	globoside metabolic process	0.138812	0.733581
GO:0009427	2	Cellular Component	bacterial-type flagellum basal body, distal rod, L ring	0.138844	0.549204
GO:0009011	1	Molecular Function	starch synthase activity	0.138946	0.596972
GO:0047526	1	Molecular Function	2'-hydroxyisoflavone reductase activity	0.138946	0.596972
GO:0009653	38	Biological Process	anatomical structure morphogenesis	0.139147	0.733626
GO:0032780	4	Biological Process	negative regulation of ATPase activity	0.140745	0.738581
GO:0045088	4	Biological Process	regulation of innate immune response	0.140745	0.738581
GO:0004478	3	Molecular Function	methionine adenosyltransferase activity	0.141861	0.607099
GO:0007218	14	Biological Process	neuropeptide signaling pathway	0.142922	0.748257
GO:0046497	7	Biological Process	nicotinate nucleotide metabolic process	0.143576	0.749446
GO:0042611	4	Cellular Component	MHC protein complex	0.143688	0.551994
GO:0042613	4	Cellular Component	MHC class II protein complex	0.143688	0.551994
GO:0010319	1	Cellular Component	stromule	0.144718	0.551994
GO:0045240	1	Cellular Component	dihydrolipoyl dehydrogenase complex	0.144718	0.551994
GO:0045252	1	Cellular Component	oxoglutarate dehydrogenase complex	0.144718	0.551994
GO:0004375	2	Molecular Function	glycine dehydrogenase (decarboxylating) activity	0.146334	0.621348
GO:0016642	2	Molecular Function	oxidoreductase activity, acting on the CH-NH2 group of donors, disulfide as acceptor	0.146334	0.621348
GO:0006082	360	Biological Process	organic acid metabolic process	0.146368	0.749446
GO:0009595	1	Biological Process	detection of biotic stimulus	0.147153	0.749446
GO:0009696	1	Biological Process	salicylic acid metabolic process	0.147153	0.749446
GO:0009697	1	Biological Process	salicylic acid biosynthetic process	0.147153	0.749446
GO:0009744	1	Biological Process	response to sucrose	0.147153	0.749446
GO:0010089	1	Biological Process	xylem development	0.147153	0.749446
GO:0010200	1	Biological Process	response to chitin	0.147153	0.749446
GO:0034285	1	Biological Process	response to disaccharide	0.147153	0.749446
GO:0050708	1	Biological Process	regulation of protein secretion	0.147153	0.749446
GO:0051046	1	Biological Process	regulation of secretion	0.147153	0.749446
GO:1903530	1	Biological Process	regulation of secretion by cell	0.147153	0.749446
GO:0009127	39	Biological Process	purine nucleoside monophosphate biosynthetic process	0.148507	0.751899
GO:0009168	39	Biological Process	purine ribonucleoside monophosphate biosynthetic process	0.148507	0.751899
GO:0006112	3	Biological Process	energy reserve metabolic process	0.14877	0.751899
GO:0019637	260	Biological Process	organophosphate metabolic process	0.148974	0.751899
GO:0009820	7	Biological Process	alkaloid metabolic process	0.149954	0.752303
GO:0019363	7	Biological Process	pyridine nucleotide biosynthetic process	0.149954	0.752303
GO:0009052	4	Biological Process	pentose-phosphate shunt, non-oxidative branch	0.150394	0.752303
GO:1901698	4	Biological Process	response to nitrogen compound	0.150394	0.752303
GO:0098589	6	Cellular Component	membrane region	0.151306	0.57303
GO:0071900	6	Biological Process	regulation of protein serine/threonine kinase activity	0.152998	0.763632
GO:0004129	19	Molecular Function	cytochrome-c oxidase activity	0.153458	0.64405
GO:0016675	19	Molecular Function	oxidoreductase activity, acting on a heme group of donors	0.153458	0.64405
GO:0016676	19	Molecular Function	oxidoreductase activity, acting on a heme group of donors, oxygen as acceptor	0.153458	0.64405
GO:0098662	98	Biological Process	inorganic cation transmembrane transport	0.153528	0.764577
GO:0009116	155	Biological Process	nucleoside metabolic process	0.154561	0.76802
GO:0098660	98	Biological Process	inorganic ion transmembrane transport	0.154911	0.768056
GO:0003746	12	Molecular Function	translation elongation factor activity	0.155335	0.649421
GO:0006027	10	Biological Process	glycosaminoglycan catabolic process	0.156206	0.772774
GO:0004356	5	Molecular Function	glutamate-ammonia ligase activity	0.158707	0.657666
GO:0030313	8	Cellular Component	cell envelope	0.158769	0.597061
GO:0016835	55	Molecular Function	carbon-oxygen lyase activity	0.159268	0.657666
GO:0008121	10	Molecular Function	ubiquinol-cytochrome-c reductase activity	0.159727	0.657666
GO:0016681	10	Molecular Function	oxidoreductase activity, acting on diphenols and related substances as donors, cytochrome as acceptor	0.159727	0.657666
GO:0008218	4	Biological Process	bioluminescence	0.160286	0.774007
GO:0009157	6	Biological Process	deoxyribonucleoside monophosphate biosynthetic process	0.160323	0.774007
GO:0009176	6	Biological Process	pyrimidine deoxyribonucleoside monophosphate metabolic process	0.160323	0.774007
GO:0009177	6	Biological Process	pyrimidine deoxyribonucleoside monophosphate biosynthetic process	0.160323	0.774007
GO:0009221	6	Biological Process	pyrimidine deoxyribonucleotide biosynthetic process	0.160323	0.774007
GO:0009263	6	Biological Process	deoxyribonucleotide biosynthetic process	0.160323	0.774007
GO:0009265	6	Biological Process	2'-deoxyribonucleotide biosynthetic process	0.160323	0.774007
GO:0046385	6	Biological Process	deoxyribose phosphate biosynthetic process	0.160323	0.774007
GO:0098655	98	Biological Process	cation transmembrane transport	0.160518	0.774007
GO:0034308	2	Biological Process	primary alcohol metabolic process	0.161259	0.774007
GO:0006556	3	Biological Process	S-adenosylmethionine biosynthetic process	0.161322	0.774007
GO:0009435	3	Biological Process	NAD biosynthetic process	0.161322	0.774007
GO:0019674	3	Biological Process	NAD metabolic process	0.161322	0.774007
GO:1901617	12	Biological Process	organic hydroxy compound biosynthetic process	0.161392	0.774007
GO:0003950	8	Molecular Function	NAD+ ADP-ribosyltransferase activity	0.161639	0.663025
GO:0006537	5	Biological Process	glutamate biosynthetic process	0.162301	0.774007
GO:0006334	9	Biological Process	nucleosome assembly	0.163003	0.774007
GO:0015996	9	Biological Process	chlorophyll catabolic process	0.163003	0.774007
GO:0031497	9	Biological Process	chromatin assembly	0.163003	0.774007
GO:0034728	9	Biological Process	nucleosome organization	0.163003	0.774007
GO:0005768	4	Cellular Component	endosome	0.163018	0.608752
GO:0019211	2	Molecular Function	phosphatase activator activity	0.163658	0.663791
GO:0050497	2	Molecular Function	transferase activity, transferring alkylthio groups	0.163658	0.663791
GO:0050524	2	Molecular Function	coenzyme-B sulfoethylthiotransferase activity	0.163658	0.663791
GO:0019953	25	Biological Process	sexual reproduction	0.164984	0.781759
GO:0090544	3	Cellular Component	BAF-type complex	0.167912	0.622673
GO:0019538	987	Biological Process	protein metabolic process	0.169157	0.786859
GO:0071495	7	Biological Process	cellular response to endogenous stimulus	0.169853	0.786859
GO:0007283	8	Biological Process	spermatogenesis	0.169901	0.786859
GO:0048232	8	Biological Process	male gamete generation	0.169901	0.786859
GO:0009165	64	Biological Process	nucleotide biosynthetic process	0.170158	0.786859
GO:1901293	64	Biological Process	nucleoside phosphate biosynthetic process	0.170158	0.786859
GO:0043462	4	Biological Process	regulation of ATPase activity	0.170408	0.786859
GO:1901605	232	Biological Process	alpha-amino acid metabolic process	0.170721	0.786859
GO:0016846	9	Molecular Function	carbon-sulfur lyase activity	0.171872	0.670377
GO:0006631	41	Biological Process	fatty acid metabolic process	0.172006	0.786859
GO:0019520	15	Biological Process	aldonic acid metabolic process	0.172324	0.786859
GO:0019521	15	Biological Process	D-gluconate metabolic process	0.172324	0.786859
GO:0007186	59	Biological Process	G-protein coupled receptor signaling pathway	0.172338	0.786859
GO:0044712	115	Biological Process	single-organism catabolic process	0.172361	0.786859
GO:0031965	4	Cellular Component	nuclear membrane	0.173016	0.636113
GO:0042440	46	Biological Process	pigment metabolic process	0.174088	0.786859
GO:0005272	4	Molecular Function	sodium channel activity	0.174371	0.670377
GO:0044249	1147	Biological Process	cellular biosynthetic process	0.174765	0.786859
GO:0016759	18	Molecular Function	cellulose synthase activity	0.174802	0.670377
GO:0016760	18	Molecular Function	cellulose synthase (UDP-forming) activity	0.174802	0.670377
GO:0009426	2	Cellular Component	bacterial-type flagellum basal body, distal rod	0.17511	0.636113
GO:0030694	2	Cellular Component	bacterial-type flagellum basal body, rod	0.17511	0.636113
GO:0009129	6	Biological Process	pyrimidine nucleoside monophosphate metabolic process	0.175412	0.786859
GO:0009130	6	Biological Process	pyrimidine nucleoside monophosphate biosynthetic process	0.175412	0.786859
GO:0006551	27	Biological Process	leucine metabolic process	0.176558	0.786859
GO:0015925	11	Molecular Function	galactosidase activity	0.176645	0.670377
GO:0015077	135	Molecular Function	monovalent inorganic cation transmembrane transporter activity	0.176863	0.670377
GO:0003723	224	Molecular Function	RNA binding	0.17694	0.670377
GO:0004799	3	Molecular Function	thymidylate synthase activity	0.177531	0.670377
GO:0042083	3	Molecular Function	5,10-methylenetetrahydrofolate-dependent methyltransferase activity	0.177531	0.670377
GO:0010876	26	Biological Process	lipid localization	0.178588	0.786859
GO:0009415	5	Biological Process	response to water	0.179621	0.786859
GO:0030153	5	Biological Process	bacteriocin immunity	0.179621	0.786859
GO:0019203	10	Molecular Function	carbohydrate phosphatase activity	0.179978	0.670377
GO:0006591	2	Biological Process	ornithine metabolic process	0.180015	0.786859
GO:0006333	9	Biological Process	chromatin assembly or disassembly	0.180392	0.786859
GO:0019013	10	Cellular Component	viral nucleocapsid	0.180532	0.651377
GO:0032465	4	Biological Process	regulation of cytokinesis	0.180746	0.786859
GO:0046365	4	Biological Process	monosaccharide catabolic process	0.180746	0.786859
GO:0046686	4	Biological Process	response to cadmium ion	0.180746	0.786859
GO:0004148	1	Molecular Function	dihydrolipoyl dehydrogenase activity	0.180831	0.670377
GO:0004563	1	Molecular Function	beta-N-acetylhexosaminidase activity	0.180831	0.670377
GO:0004661	1	Molecular Function	protein geranylgeranyltransferase activity	0.180831	0.670377
GO:0004663	1	Molecular Function	Rab geranylgeranyltransferase activity	0.180831	0.670377
GO:0015416	1	Molecular Function	organic phosphonate transmembrane-transporting ATPase activity	0.180831	0.670377
GO:0015604	1	Molecular Function	organic phosphonate transmembrane transporter activity	0.180831	0.670377
GO:0016688	1	Molecular Function	L-ascorbate peroxidase activity	0.180831	0.670377
GO:0016710	1	Molecular Function	trans-cinnamate 4-monooxygenase activity	0.180831	0.670377
GO:0016749	1	Molecular Function	N-succinyltransferase activity	0.180831	0.670377
GO:0018112	1	Molecular Function	proline racemase activity	0.180831	0.670377
GO:0042973	1	Molecular Function	glucan endo-1,3-beta-D-glucosidase activity	0.180831	0.670377
GO:0003727	2	Molecular Function	single-stranded RNA binding	0.181316	0.670377
GO:0008736	2	Molecular Function	L-fucose isomerase activity	0.181316	0.670377
GO:0016730	2	Molecular Function	oxidoreductase activity, acting on iron-sulfur proteins as donors	0.181316	0.670377
GO:0016855	2	Molecular Function	racemase and epimerase activity, acting on amino acids and derivatives	0.181316	0.670377
GO:0036361	2	Molecular Function	racemase activity, acting on amino acids and derivatives	0.181316	0.670377
GO:0072522	51	Biological Process	purine-containing compound biosynthetic process	0.18375	0.786859
GO:0016857	4	Molecular Function	racemase and epimerase activity, acting on carbohydrates and derivatives	0.184155	0.676272
GO:0019888	4	Molecular Function	protein phosphatase regulator activity	0.184155	0.676272
GO:0016740	971	Molecular Function	transferase activity	0.185787	0.679968
GO:0006448	13	Biological Process	regulation of translational elongation	0.185924	0.786859
GO:0045229	18	Biological Process	external encapsulating structure organization	0.186095	0.786859
GO:0016684	19	Molecular Function	oxidoreductase activity, acting on peroxide as acceptor	0.187637	0.684433
GO:0001669	1	Cellular Component	acrosomal vesicle	0.188145	0.669796
GO:0005968	1	Cellular Component	Rab-protein geranylgeranyltransferase complex	0.188145	0.669796
GO:0006520	272	Biological Process	cellular amino acid metabolic process	0.188306	0.786859
GO:0003994	3	Molecular Function	aconitate hydratase activity	0.189924	0.689401
GO:0002685	1	Biological Process	regulation of leukocyte migration	0.191225	0.786859
GO:0006623	1	Biological Process	protein targeting to vacuole	0.191225	0.786859
GO:0006909	1	Biological Process	phagocytosis	0.191225	0.786859
GO:0009626	1	Biological Process	plant-type hypersensitive response	0.191225	0.786859
GO:0009687	1	Biological Process	abscisic acid metabolic process	0.191225	0.786859
GO:0009804	1	Biological Process	coumarin metabolic process	0.191225	0.786859
GO:0009805	1	Biological Process	coumarin biosynthetic process	0.191225	0.786859
GO:0009809	1	Biological Process	lignin biosynthetic process	0.191225	0.786859
GO:0009810	1	Biological Process	stilbene metabolic process	0.191225	0.786859
GO:0009811	1	Biological Process	stilbene biosynthetic process	0.191225	0.786859
GO:0009862	1	Biological Process	systemic acquired resistance, salicylic acid mediated signaling pathway	0.191225	0.786859
GO:0009863	1	Biological Process	salicylic acid mediated signaling pathway	0.191225	0.786859
GO:0009867	1	Biological Process	jasmonic acid mediated signaling pathway	0.191225	0.786859
GO:0009873	1	Biological Process	ethylene-activated signaling pathway	0.191225	0.786859
GO:0010087	1	Biological Process	phloem or xylem histogenesis	0.191225	0.786859
GO:0010363	1	Biological Process	regulation of plant-type hypersensitive response	0.191225	0.786859
GO:0010413	1	Biological Process	glucuronoxylan metabolic process	0.191225	0.786859
GO:0016128	1	Biological Process	phytosteroid metabolic process	0.191225	0.786859
GO:0016129	1	Biological Process	phytosteroid biosynthetic process	0.191225	0.786859
GO:0016131	1	Biological Process	brassinosteroid metabolic process	0.191225	0.786859
GO:0016132	1	Biological Process	brassinosteroid biosynthetic process	0.191225	0.786859
GO:0030100	1	Biological Process	regulation of endocytosis	0.191225	0.786859
GO:0043288	1	Biological Process	apocarotenoid metabolic process	0.191225	0.786859
GO:0045492	1	Biological Process	xylan biosynthetic process	0.191225	0.786859
GO:0045806	1	Biological Process	negative regulation of endocytosis	0.191225	0.786859
GO:0050764	1	Biological Process	regulation of phagocytosis	0.191225	0.786859
GO:0050765	1	Biological Process	negative regulation of phagocytosis	0.191225	0.786859
GO:0050854	1	Biological Process	regulation of antigen receptor-mediated signaling pathway	0.191225	0.786859
GO:0050855	1	Biological Process	regulation of B cell receptor signaling pathway	0.191225	0.786859
GO:0050900	1	Biological Process	leukocyte migration	0.191225	0.786859
GO:0070592	1	Biological Process	cell wall polysaccharide biosynthetic process	0.191225	0.786859
GO:0071369	1	Biological Process	cellular response to ethylene stimulus	0.191225	0.786859
GO:0071395	1	Biological Process	cellular response to jasmonic acid stimulus	0.191225	0.786859
GO:0071446	1	Biological Process	cellular response to salicylic acid stimulus	0.191225	0.786859
GO:0072665	1	Biological Process	protein localization to vacuole	0.191225	0.786859
GO:0072666	1	Biological Process	establishment of protein localization to vacuole	0.191225	0.786859
GO:0072676	1	Biological Process	lymphocyte migration	0.191225	0.786859
GO:1900674	1	Biological Process	olefin biosynthetic process	0.191225	0.786859
GO:1902644	1	Biological Process	tertiary alcohol metabolic process	0.191225	0.786859
GO:2000401	1	Biological Process	regulation of lymphocyte migration	0.191225	0.786859
GO:0006955	26	Biological Process	immune response	0.191267	0.786859
GO:0046112	4	Biological Process	nucleobase biosynthetic process	0.191285	0.786859
GO:0004177	13	Molecular Function	aminopeptidase activity	0.191506	0.689401
GO:0016211	5	Molecular Function	ammonia ligase activity	0.191535	0.689401
GO:0016880	5	Molecular Function	acid-ammonia (or amide) ligase activity	0.191535	0.689401
GO:0005742	14	Cellular Component	mitochondrial outer membrane translocase complex	0.191649	0.670171
GO:0046149	9	Biological Process	pigment catabolic process	0.192426	0.788666
GO:0051049	9	Biological Process	regulation of transport	0.192426	0.788666
GO:0052689	30	Molecular Function	carboxylic ester hydrolase activity	0.192553	0.690776
GO:0005785	4	Cellular Component	signal recognition particle receptor complex	0.193613	0.670171
GO:0000275	3	Cellular Component	mitochondrial proton-transporting ATP synthase complex, catalytic core F(1)	0.193693	0.670171
GO:0006094	42	Biological Process	gluconeogenesis	0.193731	0.789689
GO:0019319	42	Biological Process	hexose biosynthetic process	0.193731	0.789689
GO:0046364	42	Biological Process	monosaccharide biosynthetic process	0.193731	0.789689
GO:0009218	8	Biological Process	pyrimidine ribonucleotide metabolic process	0.19564	0.794587
GO:0009220	8	Biological Process	pyrimidine ribonucleotide biosynthetic process	0.19564	0.794587
GO:0017053	6	Cellular Component	transcriptional repressor complex	0.19632	0.670171
GO:0005685	5	Cellular Component	U1 snRNP	0.197035	0.670171
GO:0030532	5	Cellular Component	small nuclear ribonucleoprotein complex	0.197035	0.670171
GO:0097525	5	Cellular Component	spliceosomal snRNP complex	0.197035	0.670171
GO:0050776	5	Biological Process	regulation of immune response	0.197591	0.801063
GO:0045277	19	Cellular Component	respiratory chain complex IV	0.198894	0.672212
GO:0006004	2	Biological Process	fucose metabolic process	0.199073	0.80417
GO:0018958	2	Biological Process	phenol-containing compound metabolic process	0.199073	0.80417
GO:0004489	2	Molecular Function	methylenetetrahydrofolate reductase (NAD(P)H) activity	0.199236	0.700339
GO:0004677	2	Molecular Function	DNA-dependent protein kinase activity	0.199236	0.700339
GO:0010334	2	Molecular Function	sesquiterpene synthase activity	0.199236	0.700339
GO:0016852	2	Molecular Function	sirohydrochlorin cobaltochelatase activity	0.199236	0.700339
GO:0015002	20	Molecular Function	heme-copper terminal oxidase activity	0.19992	0.700339
GO:0004550	5	Molecular Function	nucleoside diphosphate kinase activity	0.200094	0.700339
GO:0043022	5	Molecular Function	ribosome binding	0.200094	0.700339
GO:0006231	3	Biological Process	dTMP biosynthetic process	0.200681	0.806313
GO:0006997	3	Biological Process	nucleus organization	0.200681	0.806313
GO:0046073	3	Biological Process	dTMP metabolic process	0.200681	0.806313
GO:0001871	21	Molecular Function	pattern binding	0.201017	0.700339
GO:0030247	21	Molecular Function	polysaccharide binding	0.201017	0.700339
GO:0045944	8	Biological Process	positive regulation of transcription from RNA polymerase II promoter	0.202313	0.811421
GO:0046148	37	Biological Process	pigment biosynthetic process	0.202712	0.811572
GO:0003729	8	Molecular Function	mRNA binding	0.203915	0.701398
GO:0044822	8	Molecular Function	poly(A) RNA binding	0.203915	0.701398
GO:0000149	4	Molecular Function	SNARE binding	0.204232	0.701398
GO:0019905	4	Molecular Function	syntaxin binding	0.204232	0.701398
GO:0006376	5	Biological Process	mRNA splice site selection	0.206799	0.823658
GO:0006119	53	Biological Process	oxidative phosphorylation	0.207115	0.823658
GO:0009755	6	Biological Process	hormone-mediated signaling pathway	0.207198	0.823658
GO:0032870	6	Biological Process	cellular response to hormone stimulus	0.207198	0.823658
GO:0050660	46	Molecular Function	flavin adenine dinucleotide binding	0.207624	0.701398
GO:0009081	28	Biological Process	branched-chain amino acid metabolic process	0.211781	0.840298
GO:0006338	19	Biological Process	chromatin remodeling	0.212132	0.840298
GO:0005085	10	Molecular Function	guanyl-nucleotide exchange factor activity	0.212407	0.701398
GO:0008677	10	Molecular Function	2-dehydropantoate 2-reductase activity	0.212407	0.701398
GO:0005853	2	Cellular Component	eukaryotic translation elongation factor 1 complex	0.212634	0.705259
GO:0005958	2	Cellular Component	DNA-dependent protein kinase-DNA ligase 4 complex	0.212634	0.705259
GO:0070419	2	Cellular Component	nonhomologous end joining complex	0.212634	0.705259
GO:0004733	3	Molecular Function	pyridoxamine-phosphate oxidase activity	0.215319	0.701398
GO:0098797	35	Cellular Component	plasma membrane protein complex	0.215676	0.710932
GO:0004107	2	Molecular Function	chorismate synthase activity	0.21735	0.701398
GO:0008762	2	Molecular Function	UDP-N-acetylmuramate dehydrogenase activity	0.21735	0.701398
GO:0008963	2	Molecular Function	phospho-N-acetylmuramoyl-pentapeptide-transferase activity	0.21735	0.701398
GO:0001881	2	Biological Process	receptor recycling	0.218352	0.851419
GO:0006546	2	Biological Process	glycine catabolic process	0.218352	0.851419
GO:0009071	2	Biological Process	serine family amino acid catabolic process	0.218352	0.851419
GO:0009267	2	Biological Process	cellular response to starvation	0.218352	0.851419
GO:0010883	2	Biological Process	regulation of lipid storage	0.218352	0.851419
GO:0010884	2	Biological Process	positive regulation of lipid storage	0.218352	0.851419
GO:0031505	2	Biological Process	fungal-type cell wall organization	0.218352	0.851419
GO:0042594	2	Biological Process	response to starvation	0.218352	0.851419
GO:0071852	2	Biological Process	fungal-type cell wall organization or biogenesis	0.218352	0.851419
GO:0035251	28	Molecular Function	UDP-glucosyltransferase activity	0.219355	0.701398
GO:0006123	19	Biological Process	mitochondrial electron transport, cytochrome c to oxygen	0.220325	0.852072
GO:0004477	1	Molecular Function	methenyltetrahydrofolate cyclohydrolase activity	0.220679	0.701398
GO:0005136	1	Molecular Function	interleukin-4 receptor binding	0.220679	0.701398
GO:0008376	1	Molecular Function	acetylgalactosaminyltransferase activity	0.220679	0.701398
GO:0010285	1	Molecular Function	L,L-diaminopimelate aminotransferase activity	0.220679	0.701398
GO:0015929	1	Molecular Function	hexosaminidase activity	0.220679	0.701398
GO:0018576	1	Molecular Function	catechol 1,2-dioxygenase activity	0.220679	0.701398
GO:0019114	1	Molecular Function	catechol dioxygenase activity	0.220679	0.701398
GO:0030410	1	Molecular Function	nicotianamine synthase activity	0.220679	0.701398
GO:0031078	1	Molecular Function	histone deacetylase activity (H3-K14 specific)	0.220679	0.701398
GO:0032041	1	Molecular Function	NAD-dependent histone deacetylase activity (H3-K14 specific)	0.220679	0.701398
GO:0032129	1	Molecular Function	histone deacetylase activity (H3-K9 specific)	0.220679	0.701398
GO:0034739	1	Molecular Function	histone deacetylase activity (H4-K16 specific)	0.220679	0.701398
GO:0042925	1	Molecular Function	benzoate transporter activity	0.220679	0.701398
GO:0046969	1	Molecular Function	NAD-dependent histone deacetylase activity (H3-K9 specific)	0.220679	0.701398
GO:0046970	1	Molecular Function	NAD-dependent histone deacetylase activity (H4-K16 specific)	0.220679	0.701398
GO:0047465	1	Molecular Function	N-acylglucosamine-6-phosphate 2-epimerase activity	0.220679	0.701398
GO:0050568	1	Molecular Function	protein-glutamine glutaminase activity	0.220679	0.701398
GO:0097372	1	Molecular Function	NAD-dependent histone deacetylase activity (H3-K18 specific)	0.220679	0.701398
GO:0034220	110	Biological Process	ion transmembrane transport	0.22302	0.852072
GO:0097164	6	Biological Process	ammonium ion metabolic process	0.223807	0.852072
GO:0010035	14	Biological Process	response to inorganic substance	0.223926	0.852072
GO:0046487	14	Biological Process	glyoxylate metabolic process	0.223926	0.852072
GO:0009252	9	Biological Process	peptidoglycan biosynthetic process	0.223931	0.852072
GO:0000785	24	Cellular Component	chromatin	0.224264	0.727733
GO:0016671	4	Molecular Function	oxidoreductase activity, acting on a sulfur group of donors, disulfide as acceptor	0.224908	0.712756
GO:0098803	25	Cellular Component	respiratory chain complex	0.226963	0.727733
GO:0046527	31	Molecular Function	glucosyltransferase activity	0.227087	0.715127
GO:0006869	24	Biological Process	lipid transport	0.228015	0.852072
GO:0016050	3	Biological Process	vesicle organization	0.228045	0.852072
GO:0017148	3	Biological Process	negative regulation of translation	0.228045	0.852072
GO:0034249	3	Biological Process	negative regulation of cellular amide metabolic process	0.228045	0.852072
GO:0030942	3	Molecular Function	endoplasmic reticulum signal peptide binding	0.228272	0.715127
GO:0031369	3	Molecular Function	translation initiation factor binding	0.228272	0.715127
GO:0042132	7	Molecular Function	fructose 1,6-bisphosphate 1-phosphatase activity	0.228288	0.715127
GO:0000446	1	Cellular Component	nucleoplasmic THO complex	0.229368	0.727733
GO:0016516	1	Cellular Component	interleukin-4 receptor complex	0.229368	0.727733
GO:0032580	1	Cellular Component	Golgi cisterna membrane	0.229368	0.727733
GO:0009060	20	Biological Process	aerobic respiration	0.22964	0.852072
GO:0005845	2	Cellular Component	mRNA cap binding complex	0.231675	0.727733
GO:0032797	2	Cellular Component	SMN complex	0.231675	0.727733
GO:0034518	2	Cellular Component	RNA cap binding complex	0.231675	0.727733
GO:0042819	6	Biological Process	vitamin B6 biosynthetic process	0.23227	0.852072
GO:0006050	1	Biological Process	mannosamine metabolic process	0.233021	0.852072
GO:0006051	1	Biological Process	N-acetylmannosamine metabolic process	0.233021	0.852072
GO:0009712	1	Biological Process	catechol-containing compound metabolic process	0.233021	0.852072
GO:0016575	1	Biological Process	histone deacetylation	0.233021	0.852072
GO:0018884	1	Biological Process	carbazole metabolic process	0.233021	0.852072
GO:0018948	1	Biological Process	xylene metabolic process	0.233021	0.852072
GO:0018970	1	Biological Process	toluene metabolic process	0.233021	0.852072
GO:0030417	1	Biological Process	nicotianamine metabolic process	0.233021	0.852072
GO:0030418	1	Biological Process	nicotianamine biosynthetic process	0.233021	0.852072
GO:0032261	1	Biological Process	purine nucleotide salvage	0.233021	0.852072
GO:0042184	1	Biological Process	xylene catabolic process	0.233021	0.852072
GO:0042203	1	Biological Process	toluene catabolic process	0.233021	0.852072
GO:0042908	1	Biological Process	xenobiotic transport	0.233021	0.852072
GO:0042919	1	Biological Process	benzoate transport	0.233021	0.852072
GO:0044209	1	Biological Process	AMP salvage	0.233021	0.852072
GO:0046189	1	Biological Process	phenol-containing compound biosynthetic process	0.233021	0.852072
GO:0046232	1	Biological Process	carbazole catabolic process	0.233021	0.852072
GO:0070932	1	Biological Process	histone H3 deacetylation	0.233021	0.852072
GO:0070933	1	Biological Process	histone H4 deacetylation	0.233021	0.852072
GO:0072490	1	Biological Process	toluene-containing compound metabolic process	0.233021	0.852072
GO:0072491	1	Biological Process	toluene-containing compound catabolic process	0.233021	0.852072
GO:0006665	20	Biological Process	sphingolipid metabolic process	0.233743	0.852072
GO:0006221	14	Biological Process	pyrimidine nucleotide biosynthetic process	0.233956	0.852072
GO:0010033	31	Biological Process	response to organic substance	0.234168	0.852072
GO:0009260	49	Biological Process	ribonucleotide biosynthetic process	0.234389	0.852072
GO:0046390	49	Biological Process	ribose phosphate biosynthetic process	0.234389	0.852072
GO:0035303	4	Biological Process	regulation of dephosphorylation	0.235166	0.852072
GO:0035304	4	Biological Process	regulation of protein dephosphorylation	0.235166	0.852072
GO:0006183	5	Biological Process	GTP biosynthetic process	0.235211	0.852072
GO:0006228	5	Biological Process	UTP biosynthetic process	0.235211	0.852072
GO:0046051	5	Biological Process	UTP metabolic process	0.235211	0.852072
GO:0046916	5	Biological Process	cellular transition metal ion homeostasis	0.235211	0.852072
GO:0004348	4	Molecular Function	glucosylceramidase activity	0.235441	0.723428
GO:0004702	4	Molecular Function	receptor signaling protein serine/threonine kinase activity	0.235441	0.723428
GO:0008883	4	Molecular Function	glutamyl-tRNA reductase activity	0.235441	0.723428
GO:0015926	4	Molecular Function	glucosidase activity	0.235441	0.723428
GO:0004819	2	Molecular Function	glutamine-tRNA ligase activity	0.235596	0.723428
GO:0030276	2	Molecular Function	clathrin binding	0.235596	0.723428
GO:0035299	2	Molecular Function	inositol pentakisphosphate 2-kinase activity	0.235596	0.723428
GO:0006559	2	Biological Process	L-phenylalanine catabolic process	0.237777	0.853109
GO:0009409	2	Biological Process	response to cold	0.237777	0.853109
GO:0031667	2	Biological Process	response to nutrient levels	0.237777	0.853109
GO:0031669	2	Biological Process	cellular response to nutrient levels	0.237777	0.853109
GO:1901701	2	Biological Process	cellular response to oxygen-containing compound	0.237777	0.853109
GO:1902222	2	Biological Process	erythrose 4-phosphate/phosphoenolpyruvate family amino acid catabolic process	0.237777	0.853109
GO:0098813	23	Biological Process	nuclear chromosome segregation	0.239053	0.85632
GO:0009069	69	Biological Process	serine family amino acid metabolic process	0.239698	0.857264
GO:0051240	6	Biological Process	positive regulation of multicellular organismal process	0.240832	0.859949
GO:0017108	3	Molecular Function	5'-flap endonuclease activity	0.241366	0.732504
GO:0048256	3	Molecular Function	flap endonuclease activity	0.241366	0.732504
GO:0000270	9	Biological Process	peptidoglycan metabolic process	0.24371	0.868844
GO:0098799	14	Cellular Component	outer mitochondrial membrane protein complex	0.244644	0.763975
GO:0004725	11	Molecular Function	protein tyrosine phosphatase activity	0.244734	0.732504
GO:1901362	678	Biological Process	organic cyclic compound biosynthetic process	0.246941	0.876091
GO:0044711	401	Biological Process	single-organism biosynthetic process	0.248946	0.876091
GO:0015934	8	Cellular Component	large ribosomal subunit	0.250928	0.77806
GO:0009262	7	Biological Process	deoxyribonucleotide metabolic process	0.251254	0.876091
GO:0098798	42	Cellular Component	mitochondrial protein complex	0.252068	0.77806
GO:0004609	2	Molecular Function	phosphatidylserine decarboxylase activity	0.25392	0.732504
GO:0008174	2	Molecular Function	mRNA methyltransferase activity	0.25392	0.732504
GO:0030492	2	Molecular Function	hemoglobin binding	0.25392	0.732504
GO:0035257	2	Molecular Function	nuclear hormone receptor binding	0.25392	0.732504
GO:0050664	2	Molecular Function	oxidoreductase activity, acting on NAD(P)H, oxygen as acceptor	0.25392	0.732504
GO:0051427	2	Molecular Function	hormone receptor binding	0.25392	0.732504
GO:0008384	3	Molecular Function	IkappaB kinase activity	0.254578	0.732504
GO:0052866	3	Molecular Function	phosphatidylinositol phosphate phosphatase activity	0.254578	0.732504
GO:0006241	5	Biological Process	CTP biosynthetic process	0.254723	0.876091
GO:0009148	5	Biological Process	pyrimidine nucleoside triphosphate biosynthetic process	0.254723	0.876091
GO:0009208	5	Biological Process	pyrimidine ribonucleoside triphosphate metabolic process	0.254723	0.876091
GO:0009209	5	Biological Process	pyrimidine ribonucleoside triphosphate biosynthetic process	0.254723	0.876091
GO:0046036	5	Biological Process	CTP metabolic process	0.254723	0.876091
GO:0051345	5	Biological Process	positive regulation of hydrolase activity	0.254723	0.876091
GO:0051223	3	Biological Process	regulation of protein transport	0.256047	0.876091
GO:0060341	3	Biological Process	regulation of cellular localization	0.256047	0.876091
GO:0070201	3	Biological Process	regulation of establishment of protein localization	0.256047	0.876091
GO:0016765	21	Molecular Function	transferase activity, transferring alkyl or aryl (other than methyl) groups	0.256829	0.732504
GO:0003951	4	Molecular Function	NAD+ kinase activity	0.256838	0.732504
GO:0004843	4	Molecular Function	thiol-dependent ubiquitin-specific protease activity	0.256838	0.732504
GO:0016877	8	Molecular Function	ligase activity, forming carbon-sulfur bonds	0.256878	0.732504
GO:0030955	6	Molecular Function	potassium ion binding	0.256995	0.732504
GO:0031420	6	Molecular Function	alkali metal ion binding	0.256995	0.732504
GO:0006425	2	Biological Process	glutaminyl-tRNA aminoacylation	0.257282	0.876091
GO:0009294	2	Biological Process	DNA mediated transformation	0.257282	0.876091
GO:0010167	2	Biological Process	response to nitrate	0.257282	0.876091
GO:0010927	2	Biological Process	cellular component assembly involved in morphogenesis	0.257282	0.876091
GO:0015706	2	Biological Process	nitrate transport	0.257282	0.876091
GO:0042384	2	Biological Process	cilium assembly	0.257282	0.876091
GO:0060271	2	Biological Process	cilium morphogenesis	0.257282	0.876091
GO:0000334	1	Molecular Function	3-hydroxyanthranilate 3,4-dioxygenase activity	0.258589	0.732504
GO:0004331	1	Molecular Function	fructose-2,6-bisphosphate 2-phosphatase activity	0.258589	0.732504
GO:0004883	1	Molecular Function	glucocorticoid receptor activity	0.258589	0.732504
GO:0005044	1	Molecular Function	scavenger receptor activity	0.258589	0.732504
GO:0008773	1	Molecular Function	[protein-PII] uridylyltransferase activity	0.258589	0.732504
GO:0008837	1	Molecular Function	diaminopimelate epimerase activity	0.258589	0.732504
GO:0010851	1	Molecular Function	cyclase regulator activity	0.258589	0.732504
GO:0010853	1	Molecular Function	cyclase activator activity	0.258589	0.732504
GO:0030249	1	Molecular Function	guanylate cyclase regulator activity	0.258589	0.732504
GO:0030250	1	Molecular Function	guanylate cyclase activator activity	0.258589	0.732504
GO:0038024	1	Molecular Function	cargo receptor activity	0.258589	0.732504
GO:0047869	1	Molecular Function	dimethylpropiothetin dethiomethylase activity	0.258589	0.732504
GO:0006355	383	Biological Process	regulation of transcription, DNA-templated	0.258649	0.876091
GO:1903506	383	Biological Process	regulation of nucleic acid-templated transcription	0.258649	0.876091
GO:0022804	79	Molecular Function	active transmembrane transporter activity	0.259744	0.732504
GO:0016638	13	Molecular Function	oxidoreductase activity, acting on the CH-NH2 group of donors	0.259773	0.732504
GO:0016667	34	Molecular Function	oxidoreductase activity, acting on a sulfur group of donors	0.260116	0.732504
GO:0003755	14	Molecular Function	peptidyl-prolyl cis-trans isomerase activity	0.260862	0.732706
GO:0033557	3	Cellular Component	Slx1-Slx4 complex	0.26157	0.802749
GO:0071949	24	Molecular Function	FAD binding	0.262234	0.734662
GO:2001141	384	Biological Process	regulation of RNA biosynthetic process	0.262346	0.876091
GO:0004427	5	Molecular Function	inorganic diphosphatase activity	0.263151	0.735333
GO:0009152	46	Biological Process	purine ribonucleotide biosynthetic process	0.264189	0.876091
GO:0000245	5	Biological Process	spliceosomal complex assembly	0.264623	0.876091
GO:0046132	5	Biological Process	pyrimidine ribonucleoside biosynthetic process	0.264623	0.876091
GO:0046134	5	Biological Process	pyrimidine nucleoside biosynthetic process	0.264623	0.876091
GO:0016860	14	Molecular Function	intramolecular oxidoreductase activity	0.265836	0.740932
GO:0006614	23	Biological Process	SRP-dependent cotranslational protein targeting to membrane	0.266589	0.876091
GO:0045047	23	Biological Process	protein targeting to ER	0.266589	0.876091
GO:0072599	23	Biological Process	establishment of protein localization to endoplasmic reticulum	0.266589	0.876091
GO:0016538	3	Molecular Function	cyclin-dependent protein serine/threonine kinase regulator activity	0.267887	0.744741
GO:0005923	1	Cellular Component	bicellular tight junction	0.268499	0.809968
GO:0043296	1	Cellular Component	apical junction complex	0.268499	0.809968
GO:0070160	1	Cellular Component	occluding junction	0.268499	0.809968
GO:0005833	2	Cellular Component	hemoglobin complex	0.269989	0.809968
GO:0008614	3	Biological Process	pyridoxine metabolic process	0.270222	0.876091
GO:0008615	3	Biological Process	pyridoxine biosynthetic process	0.270222	0.876091
GO:0060627	3	Biological Process	regulation of vesicle-mediated transport	0.270222	0.876091
GO:0016859	14	Molecular Function	cis-trans isomerase activity	0.270842	0.751035
GO:0030244	19	Biological Process	cellulose biosynthetic process	0.27224	0.876091
GO:0004347	2	Molecular Function	glucose-6-phosphate isomerase activity	0.27227	0.751853
GO:0004143	5	Molecular Function	diacylglycerol kinase activity	0.272521	0.751853
GO:0000266	1	Biological Process	mitochondrial fission	0.272657	0.876091
GO:0000737	1	Biological Process	DNA catabolic process, endonucleolytic	0.272657	0.876091
GO:0001678	1	Biological Process	cellular glucose homeostasis	0.272657	0.876091
GO:0006003	1	Biological Process	fructose 2,6-bisphosphate metabolic process	0.272657	0.876091
GO:0006309	1	Biological Process	apoptotic DNA fragmentation	0.272657	0.876091
GO:0006527	1	Biological Process	arginine catabolic process	0.272657	0.876091
GO:0006921	1	Biological Process	cellular component disassembly involved in execution phase of apoptosis	0.272657	0.876091
GO:0008343	1	Biological Process	adult feeding behavior	0.272657	0.876091
GO:0009743	1	Biological Process	response to carbohydrate	0.272657	0.876091
GO:0010833	1	Biological Process	telomere maintenance via telomere lengthening	0.272657	0.876091
GO:0016556	1	Biological Process	mRNA modification	0.272657	0.876091
GO:0019299	1	Biological Process	rhamnose metabolic process	0.272657	0.876091
GO:0030262	1	Biological Process	apoptotic nuclear changes	0.272657	0.876091
GO:0030534	1	Biological Process	adult behavior	0.272657	0.876091
GO:0031958	1	Biological Process	corticosteroid receptor signaling pathway	0.272657	0.876091
GO:0031960	1	Biological Process	response to corticosteroid	0.272657	0.876091
GO:0032094	1	Biological Process	response to food	0.272657	0.876091
GO:0032095	1	Biological Process	regulation of response to food	0.272657	0.876091
GO:0032096	1	Biological Process	negative regulation of response to food	0.272657	0.876091
GO:0032098	1	Biological Process	regulation of appetite	0.272657	0.876091
GO:0032099	1	Biological Process	negative regulation of appetite	0.272657	0.876091
GO:0032104	1	Biological Process	regulation of response to extracellular stimulus	0.272657	0.876091
GO:0032105	1	Biological Process	negative regulation of response to extracellular stimulus	0.272657	0.876091
GO:0032107	1	Biological Process	regulation of response to nutrient levels	0.272657	0.876091
GO:0032108	1	Biological Process	negative regulation of response to nutrient levels	0.272657	0.876091
GO:0033500	1	Biological Process	carbohydrate homeostasis	0.272657	0.876091
GO:0042593	1	Biological Process	glucose homeostasis	0.272657	0.876091
GO:0042921	1	Biological Process	glucocorticoid receptor signaling pathway	0.272657	0.876091
GO:0043402	1	Biological Process	glucocorticoid mediated signaling pathway	0.272657	0.876091
GO:0044708	1	Biological Process	single-organism behavior	0.272657	0.876091
GO:0050853	1	Biological Process	B cell receptor signaling pathway	0.272657	0.876091
GO:0051384	1	Biological Process	response to glucocorticoid	0.272657	0.876091
GO:0071384	1	Biological Process	cellular response to corticosteroid stimulus	0.272657	0.876091
GO:0071385	1	Biological Process	cellular response to glucocorticoid stimulus	0.272657	0.876091
GO:0080009	1	Biological Process	mRNA methylation	0.272657	0.876091
GO:0097194	1	Biological Process	execution phase of apoptosis	0.272657	0.876091
GO:0044267	778	Biological Process	cellular protein metabolic process	0.275364	0.879362
GO:0008385	3	Cellular Component	IkappaB kinase complex	0.275526	0.82196
GO:0042816	6	Biological Process	vitamin B6 metabolic process	0.275936	0.879362
GO:0006323	15	Biological Process	DNA packaging	0.276463	0.879362
GO:0009887	2	Biological Process	organ morphogenesis	0.276807	0.879362
GO:0010243	2	Biological Process	response to organonitrogen compound	0.276807	0.879362
GO:0020027	2	Biological Process	hemoglobin metabolic process	0.276807	0.879362
GO:0030097	2	Biological Process	hemopoiesis	0.276807	0.879362
GO:0048534	2	Biological Process	hematopoietic or lymphoid organ development	0.276807	0.879362
GO:0003779	29	Molecular Function	actin binding	0.276983	0.762228
GO:0000774	7	Molecular Function	adenyl-nucleotide exchange factor activity	0.280363	0.769581
GO:0019882	4	Biological Process	antigen processing and presentation	0.281124	0.890642
GO:0032879	14	Biological Process	regulation of localization	0.281151	0.890642
GO:0004222	30	Molecular Function	metalloendopeptidase activity	0.282081	0.772347
GO:0032940	34	Biological Process	secretion by cell	0.283906	0.897481
GO:0032880	3	Biological Process	regulation of protein localization	0.284479	0.897481
GO:0023051	21	Biological Process	regulation of signaling	0.284532	0.897481
GO:0009273	9	Biological Process	peptidoglycan-based cell wall biogenesis	0.284908	0.897481
GO:0006011	18	Biological Process	UDP-glucose metabolic process	0.286374	0.900836
GO:0016161	7	Molecular Function	beta-amylase activity	0.288039	0.781889
GO:0016831	43	Molecular Function	carboxy-lyase activity	0.288094	0.781889
GO:0033177	39	Cellular Component	proton-transporting two-sector ATPase complex, proton-transporting domain	0.288207	0.85426
GO:0005849	3	Cellular Component	mRNA cleavage factor complex	0.289553	0.85426
GO:0004590	2	Molecular Function	orotidine-5'-phosphate decarboxylase activity	0.290601	0.781889
GO:0004623	2	Molecular Function	phospholipase A2 activity	0.290601	0.781889
GO:0008716	2	Molecular Function	D-alanine-D-alanine ligase activity	0.290601	0.781889
GO:0031491	2	Molecular Function	nucleosome binding	0.290601	0.781889
GO:0033925	2	Molecular Function	mannosyl-glycoprotein endo-beta-N-acetylglucosaminidase activity	0.290601	0.781889
GO:0006741	4	Biological Process	NADP biosynthetic process	0.292833	0.919179
GO:0072528	21	Biological Process	pyrimidine-containing compound biosynthetic process	0.293236	0.919179
GO:0003810	1	Molecular Function	protein-glutamine gamma-glutamyltransferase activity	0.294656	0.785184
GO:0008124	1	Molecular Function	4-alpha-hydroxytetrahydrobiopterin dehydratase activity	0.294656	0.785184
GO:0003847	3	Molecular Function	1-alkyl-2-acetylglycerophosphocholine esterase activity	0.294715	0.785184
GO:0009678	3	Molecular Function	hydrogen-translocating pyrophosphatase activity	0.294715	0.785184
GO:0006595	5	Biological Process	polyamine metabolic process	0.294798	0.919179
GO:0006596	5	Biological Process	polyamine biosynthetic process	0.294798	0.919179
GO:0006364	33	Biological Process	rRNA processing	0.295582	0.919179
GO:0016072	33	Biological Process	rRNA metabolic process	0.295582	0.919179
GO:0015297	28	Molecular Function	antiporter activity	0.295959	0.786571
GO:0015948	8	Biological Process	methanogenesis	0.296059	0.919179
GO:0015975	8	Biological Process	energy derivation by oxidation of reduced inorganic compounds	0.296059	0.919179
GO:0043447	8	Biological Process	alkane biosynthetic process	0.296059	0.919179
GO:0019915	2	Biological Process	lipid storage	0.296298	0.919179
GO:0006378	3	Biological Process	mRNA polyadenylation	0.298795	0.923577
GO:0009084	9	Biological Process	glutamine family amino acid biosynthetic process	0.299047	0.923577
GO:0006164	46	Biological Process	purine nucleotide biosynthetic process	0.300937	0.923577
GO:0019087	10	Biological Process	transformation of host cell by virus	0.301005	0.923577
GO:0045892	10	Biological Process	negative regulation of transcription, DNA-templated	0.301005	0.923577
GO:0051253	10	Biological Process	negative regulation of RNA metabolic process	0.301005	0.923577
GO:1902679	10	Biological Process	negative regulation of RNA biosynthetic process	0.301005	0.923577
GO:1903507	10	Biological Process	negative regulation of nucleic acid-templated transcription	0.301005	0.923577
GO:0002161	5	Molecular Function	aminoacyl-tRNA editing activity	0.301015	0.798056
GO:0005750	3	Cellular Component	mitochondrial respiratory chain complex III	0.303629	0.882237
GO:0045275	3	Cellular Component	respiratory chain complex III	0.303629	0.882237
GO:0009061	8	Biological Process	anaerobic respiration	0.30369	0.929003
GO:0055076	5	Biological Process	transition metal ion homeostasis	0.304985	0.929003
GO:0009505	1	Cellular Component	plant-type cell wall	0.305644	0.882237
GO:0097223	1	Cellular Component	sperm part	0.305644	0.882237
GO:0016703	6	Molecular Function	oxidoreductase activity, acting on single donors with incorporation of molecular oxygen, incorporation of one atom of oxygen (internal monooxygenases or internal mixed function oxidases)	0.307542	0.813376
GO:0072330	45	Biological Process	monocarboxylic acid biosynthetic process	0.308683	0.929003
GO:0003942	2	Molecular Function	N-acetyl-gamma-glutamyl-phosphate reductase activity	0.308871	0.814909
GO:0010467	881	Biological Process	gene expression	0.309158	0.929003
GO:0006167	1	Biological Process	AMP biosynthetic process	0.310245	0.929003
GO:0006336	1	Biological Process	DNA replication-independent nucleosome assembly	0.310245	0.929003
GO:0006729	1	Biological Process	tetrahydrobiopterin biosynthetic process	0.310245	0.929003
GO:0018912	1	Biological Process	1,4-dichlorobenzene metabolic process	0.310245	0.929003
GO:0019261	1	Biological Process	1,4-dichlorobenzene catabolic process	0.310245	0.929003
GO:0031055	1	Biological Process	chromatin remodeling at centromere	0.310245	0.929003
GO:0034080	1	Biological Process	CENP-A containing nucleosome assembly	0.310245	0.929003
GO:0034724	1	Biological Process	DNA replication-independent nucleosome organization	0.310245	0.929003
GO:0042446	1	Biological Process	hormone biosynthetic process	0.310245	0.929003
GO:0043486	1	Biological Process	histone exchange	0.310245	0.929003
GO:0046033	1	Biological Process	AMP metabolic process	0.310245	0.929003
GO:0046146	1	Biological Process	tetrahydrobiopterin metabolic process	0.310245	0.929003
GO:0061641	1	Biological Process	CENP-A containing chromatin organization	0.310245	0.929003
GO:0070972	24	Biological Process	protein localization to endoplasmic reticulum	0.310458	0.929003
GO:0005125	5	Molecular Function	cytokine activity	0.310617	0.816493
GO:0043112	8	Biological Process	receptor metabolic process	0.311363	0.929003
GO:0004784	4	Molecular Function	superoxide dismutase activity	0.311725	0.816493
GO:0016721	4	Molecular Function	oxidoreductase activity, acting on superoxide radicals as acceptor	0.311725	0.816493
GO:0009219	6	Biological Process	pyrimidine deoxyribonucleotide metabolic process	0.312125	0.929003
GO:0006122	3	Biological Process	mitochondrial electron transport, ubiquinol to cytochrome c	0.313147	0.929003
GO:0006825	3	Biological Process	copper ion transport	0.313147	0.929003
GO:0008608	13	Biological Process	attachment of spindle microtubules to kinetochore	0.314737	0.929003
GO:0019748	13	Biological Process	secondary metabolic process	0.314737	0.929003
GO:0031647	5	Biological Process	regulation of protein stability	0.315223	0.929003
GO:0046131	5	Biological Process	pyrimidine ribonucleoside metabolic process	0.315223	0.929003
GO:0050821	5	Biological Process	protein stabilization	0.315223	0.929003
GO:0006207	2	Biological Process	'de novo' pyrimidine nucleobase biosynthetic process	0.315706	0.929003
GO:0009808	2	Biological Process	lignin metabolic process	0.315706	0.929003
GO:0046144	2	Biological Process	D-alanine family amino acid metabolic process	0.315706	0.929003
GO:0046436	2	Biological Process	D-alanine metabolic process	0.315706	0.929003
GO:0044455	44	Cellular Component	mitochondrial membrane part	0.316333	0.907321
GO:0000725	4	Biological Process	recombinational repair	0.316424	0.929003
GO:0043044	4	Biological Process	ATP-dependent chromatin remodeling	0.316424	0.929003
GO:0008247	3	Cellular Component	1-alkyl-2-acetylglycerophosphocholine esterase complex	0.317732	0.907321
GO:1901135	295	Biological Process	carbohydrate derivative metabolic process	0.319581	0.937048
GO:0042277	5	Molecular Function	peptide binding	0.32026	0.833539
GO:0009394	6	Biological Process	2'-deoxyribonucleotide metabolic process	0.321296	0.938581
GO:0019692	6	Biological Process	deoxyribose phosphate metabolic process	0.321296	0.938581
GO:0046903	34	Biological Process	secretion	0.321357	0.938581
GO:0004797	3	Molecular Function	thymidine kinase activity	0.321693	0.833539
GO:0019136	3	Molecular Function	deoxynucleoside kinase activity	0.321693	0.833539
GO:0000428	25	Cellular Component	DNA-directed RNA polymerase complex	0.321941	0.909611
GO:0055029	25	Cellular Component	nuclear DNA-directed RNA polymerase complex	0.321941	0.909611
GO:0005245	2	Molecular Function	voltage-gated calcium channel activity	0.327042	0.833539
GO:0005375	2	Molecular Function	copper ion transmembrane transporter activity	0.327042	0.833539
GO:0034593	2	Molecular Function	phosphatidylinositol bisphosphate phosphatase activity	0.327042	0.833539
GO:0034596	2	Molecular Function	phosphatidylinositol phosphate 4-phosphatase activity	0.327042	0.833539
GO:0034597	2	Molecular Function	phosphatidylinositol-4,5-bisphosphate 4-phosphatase activity	0.327042	0.833539
GO:0003844	1	Molecular Function	1,4-alpha-glucan branching enzyme activity	0.328968	0.833539
GO:0004329	1	Molecular Function	formate-tetrahydrofolate ligase activity	0.328968	0.833539
GO:0008984	1	Molecular Function	protein-glutamate methylesterase activity	0.328968	0.833539
GO:0043225	1	Molecular Function	anion transmembrane-transporting ATPase activity	0.328968	0.833539
GO:0047474	1	Molecular Function	long-chain fatty acid luciferin component ligase activity	0.328968	0.833539
GO:0051723	1	Molecular Function	protein methylesterase activity	0.328968	0.833539
GO:0051186	166	Biological Process	cofactor metabolic process	0.329806	0.96193
GO:0071826	6	Biological Process	ribonucleoprotein complex subunit organization	0.330505	0.96193
GO:0000413	14	Biological Process	protein peptidyl-prolyl isomerization	0.331065	0.96193
GO:0006220	14	Biological Process	pyrimidine nucleotide metabolic process	0.331065	0.96193
GO:0046653	2	Biological Process	tetrahydrofolate metabolic process	0.334988	0.968543
GO:0006787	9	Biological Process	porphyrin-containing compound catabolic process	0.335066	0.968543
GO:0033015	9	Biological Process	tetrapyrrole catabolic process	0.335066	0.968543
GO:0071310	9	Biological Process	cellular response to organic substance	0.335066	0.968543
GO:0042546	17	Biological Process	cell wall biogenesis	0.336756	0.972178
GO:0010646	20	Biological Process	regulation of cell communication	0.340192	0.975668
GO:0022900	50	Biological Process	electron transport chain	0.341773	0.975668
GO:0006452	3	Biological Process	translational frameshifting	0.341875	0.975668
GO:0009651	3	Biological Process	response to salt stress	0.341875	0.975668
GO:0034250	3	Biological Process	positive regulation of cellular amide metabolic process	0.341875	0.975668
GO:0043243	3	Biological Process	positive regulation of protein complex disassembly	0.341875	0.975668
GO:0045727	3	Biological Process	positive regulation of translation	0.341875	0.975668
GO:0045901	3	Biological Process	positive regulation of translational elongation	0.341875	0.975668
GO:0045905	3	Biological Process	positive regulation of translational termination	0.341875	0.975668
GO:0070469	25	Cellular Component	respiratory chain	0.342262	0.961936
GO:0004635	2	Molecular Function	phosphoribosyl-AMP cyclohydrolase activity	0.345081	0.870309
GO:0052855	2	Molecular Function	ADP-dependent NAD(P)H-hydrate dehydratase activity	0.345081	0.870309
GO:0032787	131	Biological Process	monocarboxylic acid metabolic process	0.345682	0.97597
GO:0019438	622	Biological Process	aromatic compound biosynthetic process	0.345694	0.97597
GO:0009753	1	Biological Process	response to jasmonic acid	0.345891	0.97597
GO:0016143	1	Biological Process	S-glycoside metabolic process	0.345891	0.97597
GO:0016144	1	Biological Process	S-glycoside biosynthetic process	0.345891	0.97597
GO:0019757	1	Biological Process	glycosinolate metabolic process	0.345891	0.97597
GO:0019758	1	Biological Process	glycosinolate biosynthetic process	0.345891	0.97597
GO:0019760	1	Biological Process	glucosinolate metabolic process	0.345891	0.97597
GO:0019761	1	Biological Process	glucosinolate biosynthetic process	0.345891	0.97597
GO:0048500	8	Cellular Component	signal recognition particle	0.347989	0.972911
GO:0006270	24	Biological Process	DNA replication initiation	0.348367	0.979253
GO:0019206	3	Molecular Function	nucleoside kinase activity	0.348681	0.877352
GO:0009847	6	Biological Process	spore germination	0.349014	0.979253
GO:0043900	8	Biological Process	regulation of multi-organism process	0.350245	0.979253
GO:0008375	15	Molecular Function	acetylglucosaminyltransferase activity	0.351628	0.880659
GO:0030243	19	Biological Process	cellulose metabolic process	0.352134	0.979253
GO:0016301	411	Molecular Function	kinase activity	0.353371	0.880659
GO:0030518	2	Biological Process	intracellular steroid hormone receptor signaling pathway	0.354106	0.979253
GO:0030522	2	Biological Process	intracellular receptor signaling pathway	0.354106	0.979253
GO:0035434	2	Biological Process	copper ion transmembrane transport	0.354106	0.979253
GO:0046839	2	Biological Process	phospholipid dephosphorylation	0.354106	0.979253
GO:0046856	2	Biological Process	phosphatidylinositol dephosphorylation	0.354106	0.979253
GO:0004175	138	Molecular Function	endopeptidase activity	0.355894	0.880659
GO:0022890	194	Molecular Function	inorganic cation transmembrane transporter activity	0.356005	0.880659
GO:0043549	13	Biological Process	regulation of kinase activity	0.356136	0.979253
GO:0045859	13	Biological Process	regulation of protein kinase activity	0.356136	0.979253
GO:0001816	3	Biological Process	cytokine production	0.356211	0.979253
GO:0001817	3	Biological Process	regulation of cytokine production	0.356211	0.979253
GO:0001819	3	Biological Process	positive regulation of cytokine production	0.356211	0.979253
GO:0006230	3	Biological Process	TMP biosynthetic process	0.356211	0.979253
GO:0007131	3	Biological Process	reciprocal meiotic recombination	0.356211	0.979253
GO:0031929	3	Biological Process	TOR signaling	0.356211	0.979253
GO:0032006	3	Biological Process	regulation of TOR signaling	0.356211	0.979253
GO:0035825	3	Biological Process	reciprocal DNA recombination	0.356211	0.979253
GO:0046044	3	Biological Process	TMP metabolic process	0.356211	0.979253
GO:0071407	3	Biological Process	cellular response to organic cyclic compound	0.356211	0.979253
GO:0019054	6	Biological Process	modulation by virus of host process	0.358303	0.981108
GO:0044068	6	Biological Process	modulation by symbiont of host cellular process	0.358303	0.981108
GO:0032990	7	Biological Process	cell part morphogenesis	0.358633	0.981108
GO:0048858	7	Biological Process	cell projection morphogenesis	0.358633	0.981108
GO:0016868	7	Molecular Function	intramolecular transferase activity, phosphotransferases	0.358843	0.880659
GO:0003964	5	Molecular Function	RNA-directed DNA polymerase activity	0.359103	0.880659
GO:0030203	21	Biological Process	glycosaminoglycan metabolic process	0.360924	0.986174
GO:0006570	41	Biological Process	tyrosine metabolic process	0.361437	0.986376
GO:0005484	1	Molecular Function	SNAP receptor activity	0.361612	0.880659
GO:0008715	1	Molecular Function	CDP-diacylglycerol diphosphatase activity	0.361612	0.880659
GO:0016625	1	Molecular Function	oxidoreductase activity, acting on the aldehyde or oxo group of donors, iron-sulfur protein as acceptor	0.361612	0.880659
GO:0052633	1	Molecular Function	isocitrate hydro-lyase (cis-aconitate-forming) activity	0.361612	0.880659
GO:0051015	3	Molecular Function	actin filament binding	0.362138	0.880659
GO:0005319	9	Molecular Function	lipid transporter activity	0.362468	0.880659
GO:0004000	2	Molecular Function	adenosine deaminase activity	0.362958	0.880659
GO:0005086	2	Molecular Function	ARF guanyl-nucleotide exchange factor activity	0.362958	0.880659
GO:0016286	2	Molecular Function	small conductance calcium-activated potassium channel activity	0.362958	0.880659
GO:0031418	2	Molecular Function	L-ascorbic acid binding	0.362958	0.880659
GO:0050792	4	Biological Process	regulation of viral process	0.363943	0.99201
GO:0001533	2	Cellular Component	cornified envelope	0.364756	1
GO:0046165	5	Biological Process	alcohol biosynthetic process	0.366886	0.99882
GO:0016746	80	Molecular Function	transferase activity, transferring acyl groups	0.367278	0.887789
GO:0005048	4	Molecular Function	signal sequence binding	0.36753	0.887789
GO:0034453	13	Biological Process	microtubule anchoring	0.368137	1
GO:0006812	278	Biological Process	cation transport	0.368943	1
GO:0006970	3	Biological Process	response to osmotic stress	0.370503	1
GO:0051187	9	Biological Process	cofactor catabolic process	0.371762	1
GO:0006635	2	Biological Process	fatty acid beta-oxidation	0.373023	1
GO:0009062	2	Biological Process	fatty acid catabolic process	0.373023	1
GO:0019395	2	Biological Process	fatty acid oxidation	0.373023	1
GO:0034440	2	Biological Process	lipid oxidation	0.373023	1
GO:0030076	5	Cellular Component	light-harvesting complex	0.373323	1
GO:0031975	85	Cellular Component	envelope	0.374125	1
GO:0043190	1	Cellular Component	ATP-binding cassette (ABC) transporter complex	0.374373	1
GO:0006325	35	Biological Process	chromatin organization	0.375188	1
GO:0043130	3	Molecular Function	ubiquitin binding	0.375549	0.903146
GO:0050840	3	Molecular Function	extracellular matrix binding	0.375549	0.903146
GO:0044781	4	Biological Process	bacterial-type flagellum organization	0.375825	1
GO:0042742	14	Biological Process	defense response to bacterium	0.376954	1
GO:0022618	5	Biological Process	ribonucleoprotein complex assembly	0.377259	1
GO:0019239	5	Molecular Function	deaminase activity	0.378597	0.90341
GO:0016160	8	Molecular Function	amylase activity	0.379639	0.90341
GO:0009264	1	Biological Process	deoxyribonucleotide catabolic process	0.379696	1
GO:0009751	1	Biological Process	response to salicylic acid	0.379696	1
GO:0010310	1	Biological Process	regulation of hydrogen peroxide metabolic process	0.379696	1
GO:0030638	1	Biological Process	polyketide metabolic process	0.379696	1
GO:0030639	1	Biological Process	polyketide biosynthetic process	0.379696	1
GO:0042205	1	Biological Process	chlorinated hydrocarbon catabolic process	0.379696	1
GO:0042206	1	Biological Process	halogenated hydrocarbon catabolic process	0.379696	1
GO:0004807	2	Molecular Function	triose-phosphate isomerase activity	0.380646	0.90341
GO:0009001	2	Molecular Function	serine O-acetyltransferase activity	0.380646	0.90341
GO:0015099	2	Molecular Function	nickel cation transmembrane transporter activity	0.380646	0.90341
GO:0016412	2	Molecular Function	serine O-acyltransferase activity	0.380646	0.90341
GO:0030658	16	Cellular Component	transport vesicle membrane	0.381487	1
GO:0030133	18	Cellular Component	transport vesicle	0.381599	1
GO:0032040	18	Cellular Component	small-subunit processome	0.381599	1
GO:0019205	15	Molecular Function	nucleobase-containing compound kinase activity	0.382977	0.906962
GO:0000314	2	Cellular Component	organellar small ribosomal subunit	0.383215	1
GO:0005763	2	Cellular Component	mitochondrial small ribosomal subunit	0.383215	1
GO:0009173	3	Biological Process	pyrimidine ribonucleoside monophosphate metabolic process	0.384735	1
GO:0009174	3	Biological Process	pyrimidine ribonucleoside monophosphate biosynthetic process	0.384735	1
GO:0019220	18	Biological Process	regulation of phosphate metabolic process	0.38498	1
GO:0051174	18	Biological Process	regulation of phosphorus metabolic process	0.38498	1
GO:0008483	6	Molecular Function	transaminase activity	0.385829	0.91173
GO:0046039	5	Biological Process	GTP metabolic process	0.387627	1
GO:1901070	5	Biological Process	guanosine-containing compound biosynthetic process	0.387627	1
GO:0006979	20	Biological Process	response to oxidative stress	0.387718	1
GO:0000313	3	Cellular Component	organellar ribosome	0.388003	1
GO:0005761	3	Cellular Component	mitochondrial ribosome	0.388003	1
GO:0046912	4	Molecular Function	transferase activity, transferring acyl groups, acyl groups converted into alkyl on transfer	0.389834	0.913982
GO:0004127	7	Molecular Function	cytidylate kinase activity	0.39086	0.913982
GO:0009266	2	Biological Process	response to temperature stimulus	0.391711	1
GO:0019229	2	Biological Process	regulation of vasoconstriction	0.391711	1
GO:0032011	2	Biological Process	ARF protein signal transduction	0.391711	1
GO:0032012	2	Biological Process	regulation of ARF protein signal transduction	0.391711	1
GO:0042173	2	Biological Process	regulation of sporulation resulting in formation of a cellular spore	0.391711	1
GO:0042310	2	Biological Process	vasoconstriction	0.391711	1
GO:0043937	2	Biological Process	regulation of sporulation	0.391711	1
GO:0000234	1	Molecular Function	phosphoethanolamine N-methyltransferase activity	0.392668	0.913982
GO:0000976	1	Molecular Function	transcription regulatory region sequence-specific DNA binding	0.392668	0.913982
GO:0004560	1	Molecular Function	alpha-L-fucosidase activity	0.392668	0.913982
GO:0015928	1	Molecular Function	fucosidase activity	0.392668	0.913982
GO:0045300	1	Molecular Function	acyl-[acyl-carrier-protein] desaturase activity	0.392668	0.913982
GO:0031304	5	Cellular Component	intrinsic component of mitochondrial inner membrane	0.393691	1
GO:0031305	5	Cellular Component	integral component of mitochondrial inner membrane	0.393691	1
GO:0032592	5	Cellular Component	integral component of mitochondrial membrane	0.393691	1
GO:0098573	5	Cellular Component	intrinsic component of mitochondrial membrane	0.393691	1
GO:0098800	28	Cellular Component	inner mitochondrial membrane protein complex	0.393915	1
GO:0016769	6	Molecular Function	transferase activity, transferring nitrogenous groups	0.394583	0.916479
GO:0045263	21	Cellular Component	proton-transporting ATP synthase complex, coupling factor F(o)	0.394889	1
GO:0000097	6	Biological Process	sulfur amino acid biosynthetic process	0.395551	1
GO:0009404	6	Biological Process	toxin metabolic process	0.395551	1
GO:0005261	33	Molecular Function	cation channel activity	0.397484	0.916858
GO:0016840	5	Molecular Function	carbon-nitrogen lyase activity	0.398073	0.916858
GO:0004665	2	Molecular Function	prephenate dehydrogenase (NADP+) activity	0.39812	0.916858
GO:0008977	2	Molecular Function	prephenate dehydrogenase activity	0.39812	0.916858
GO:0002831	3	Biological Process	regulation of response to biotic stimulus	0.39889	1
GO:0030150	3	Biological Process	protein import into mitochondrial matrix	0.39889	1
GO:1902494	305	Cellular Component	catalytic complex	0.399353	1
GO:0019900	11	Molecular Function	kinase binding	0.400804	0.919471
GO:0017048	4	Molecular Function	Rho GTPase binding	0.400947	0.919471
GO:0012507	13	Cellular Component	ER to Golgi transport vesicle membrane	0.403995	1
GO:0030127	13	Cellular Component	COPII vesicle coat	0.403995	1
GO:0030134	13	Cellular Component	ER to Golgi transport vesicle	0.403995	1
GO:0006613	25	Biological Process	cotranslational protein targeting to membrane	0.405245	1
GO:0005184	7	Molecular Function	neuropeptide hormone activity	0.40689	0.931135
GO:0000271	32	Biological Process	polysaccharide biosynthetic process	0.407165	1
GO:0006278	5	Biological Process	RNA-dependent DNA replication	0.408323	1
GO:0016773	383	Molecular Function	phosphotransferase activity, alcohol group as acceptor	0.408806	0.933362
GO:0016763	17	Molecular Function	transferase activity, transferring pentosyl groups	0.40958	0.933362
GO:0000794	20	Cellular Component	condensed nuclear chromosome	0.409736	1
GO:0009292	2	Biological Process	genetic transfer	0.410142	1
GO:0015675	2	Biological Process	nickel cation transport	0.410142	1
GO:0035444	2	Biological Process	nickel cation transmembrane transport	0.410142	1
GO:0006367	18	Biological Process	transcription initiation from RNA polymerase II promoter	0.410454	1
GO:0009225	19	Biological Process	nucleotide-sugar metabolic process	0.411192	1
GO:0006656	1	Biological Process	phosphatidylcholine biosynthetic process	0.411754	1
GO:0009734	1	Biological Process	auxin-activated signaling pathway	0.411754	1
GO:0032922	1	Biological Process	circadian regulation of gene expression	0.411754	1
GO:0042439	1	Biological Process	ethanolamine-containing compound metabolic process	0.411754	1
GO:0046470	1	Biological Process	phosphatidylcholine metabolic process	0.411754	1
GO:0051775	1	Biological Process	response to redox state	0.411754	1
GO:0071365	1	Biological Process	cellular response to auxin stimulus	0.411754	1
GO:2000377	1	Biological Process	regulation of reactive oxygen species metabolic process	0.411754	1
GO:0009617	14	Biological Process	response to bacterium	0.411882	1
GO:0017089	6	Molecular Function	glycolipid transporter activity	0.412074	0.93708
GO:0015980	63	Biological Process	energy derivation by oxidation of organic compounds	0.412796	1
GO:0019072	3	Biological Process	viral genome packaging	0.412953	1
GO:0042822	3	Biological Process	pyridoxal phosphate metabolic process	0.412953	1
GO:0042823	3	Biological Process	pyridoxal phosphate biosynthetic process	0.412953	1
GO:0050307	2	Molecular Function	sucrose-phosphate phosphatase activity	0.415361	0.938708
GO:0070567	2	Molecular Function	cytidylyltransferase activity	0.415361	0.938708
GO:0016783	3	Molecular Function	sulfurtransferase activity	0.41538	0.938708
GO:0015936	5	Biological Process	coenzyme A metabolic process	0.418638	1
GO:0000172	2	Cellular Component	ribonuclease MRP complex	0.419402	1
GO:0004174	1	Molecular Function	electron-transferring-flavoprotein dehydrogenase activity	0.422213	0.940408
GO:0004475	1	Molecular Function	mannose-1-phosphate guanylyltransferase activity	0.422213	0.940408
GO:0016649	1	Molecular Function	oxidoreductase activity, acting on the CH-NH group of donors, quinone or similar compound as acceptor	0.422213	0.940408
GO:0016662	1	Molecular Function	oxidoreductase activity, acting on other nitrogenous compounds as donors, cytochrome as acceptor	0.422213	0.940408
GO:0042279	1	Molecular Function	nitrite reductase (cytochrome, ammonia-forming) activity	0.422213	0.940408
GO:0005982	57	Biological Process	starch metabolic process	0.422751	1
GO:0043281	4	Biological Process	regulation of cysteine-type endopeptidase activity involved in apoptotic process	0.423047	1
GO:2000116	4	Biological Process	regulation of cysteine-type endopeptidase activity	0.423047	1
GO:0016413	4	Molecular Function	O-acetyltransferase activity	0.423054	0.940408
GO:0017080	4	Molecular Function	sodium channel regulator activity	0.423054	0.940408
GO:0019871	4	Molecular Function	sodium channel inhibitor activity	0.423054	0.940408
GO:0055086	269	Biological Process	nucleobase-containing small molecule metabolic process	0.424578	1
GO:0019001	130	Molecular Function	guanyl nucleotide binding	0.425171	0.943185
GO:0007178	7	Biological Process	transmembrane receptor protein serine/threonine kinase signaling pathway	0.426789	1
GO:0008237	38	Molecular Function	metallopeptidase activity	0.428065	0.947671
GO:0044782	2	Biological Process	cilium organization	0.428293	1
GO:0005985	57	Biological Process	sucrose metabolic process	0.428414	1
GO:0042710	5	Biological Process	biofilm formation	0.42892	1
GO:0071555	14	Biological Process	cell wall organization	0.429409	1
GO:0033692	30	Biological Process	cellular polysaccharide biosynthetic process	0.430333	1
GO:1901575	206	Biological Process	organic substance catabolic process	0.431212	1
GO:0016838	13	Molecular Function	carbon-oxygen lyase activity, acting on phosphates	0.431438	0.953197
GO:0019400	4	Biological Process	alditol metabolic process	0.434728	1
GO:0000096	14	Biological Process	sulfur amino acid metabolic process	0.435253	1
GO:0030915	1	Cellular Component	Smc5-Smc6 complex	0.436301	1
GO:0044161	1	Cellular Component	host cell cytoplasmic vesicle	0.436301	1
GO:0015116	6	Molecular Function	sulfate transmembrane transporter activity	0.438198	0.96235
GO:0016567	65	Biological Process	protein ubiquitination	0.438782	1
GO:0009147	5	Biological Process	pyrimidine nucleoside triphosphate metabolic process	0.439166	1
GO:0005525	125	Molecular Function	GTP binding	0.439538	0.96235
GO:0046184	3	Biological Process	aldehyde biosynthetic process	0.440747	1
GO:0042301	3	Molecular Function	phosphate ion binding	0.441475	0.96235
GO:0001919	1	Biological Process	regulation of receptor recycling	0.442155	1
GO:0007040	1	Biological Process	lysosome organization	0.442155	1
GO:0009826	1	Biological Process	unidimensional cell growth	0.442155	1
GO:0019251	1	Biological Process	anaerobic cobalamin biosynthetic process	0.442155	1
GO:0019685	1	Biological Process	photosynthesis, dark reaction	0.442155	1
GO:0032008	1	Biological Process	positive regulation of TOR signaling	0.442155	1
GO:0032439	1	Biological Process	endosome localization	0.442155	1
GO:0042632	1	Biological Process	cholesterol homeostasis	0.442155	1
GO:0055088	1	Biological Process	lipid homeostasis	0.442155	1
GO:0055092	1	Biological Process	sterol homeostasis	0.442155	1
GO:0071230	1	Biological Process	cellular response to amino acid stimulus	0.442155	1
GO:0071417	1	Biological Process	cellular response to organonitrogen compound	0.442155	1
GO:0072351	1	Biological Process	tricarboxylic acid biosynthetic process	0.442155	1
GO:0080171	1	Biological Process	lytic vacuole organization	0.442155	1
GO:0051766	4	Molecular Function	inositol trisphosphate kinase activity	0.444952	0.96235
GO:0016311	21	Biological Process	dephosphorylation	0.445426	1
GO:0006796	616	Biological Process	phosphate-containing compound metabolic process	0.446077	1
GO:0002520	2	Biological Process	immune system development	0.446144	1
GO:0006535	2	Biological Process	cysteine biosynthetic process from serine	0.446144	1
GO:0007217	2	Biological Process	tachykinin receptor signaling pathway	0.446144	1
GO:0007009	4	Biological Process	plasma membrane organization	0.446341	1
GO:1901677	5	Molecular Function	phosphate transmembrane transporter activity	0.446387	0.96235
GO:1901682	6	Molecular Function	sulfur compound transmembrane transporter activity	0.446861	0.96235
GO:0015605	2	Molecular Function	organophosphate ester transmembrane transporter activity	0.449068	0.96235
GO:0071253	2	Molecular Function	connexin binding	0.449068	0.96235
GO:0080019	2	Molecular Function	fatty-acyl-CoA reductase (alcohol-forming) activity	0.449068	0.96235
GO:0004198	1	Molecular Function	calcium-dependent cysteine-type endopeptidase activity	0.450321	0.96235
GO:0016314	1	Molecular Function	phosphatidylinositol-3,4,5-trisphosphate 3-phosphatase activity	0.450321	0.96235
GO:0017137	1	Molecular Function	Rab GTPase binding	0.450321	0.96235
GO:0019902	1	Molecular Function	phosphatase binding	0.450321	0.96235
GO:0032266	1	Molecular Function	phosphatidylinositol-3-phosphate binding	0.450321	0.96235
GO:0034594	1	Molecular Function	phosphatidylinositol trisphosphate phosphatase activity	0.450321	0.96235
GO:0042910	1	Molecular Function	xenobiotic transporter activity	0.450321	0.96235
GO:0044765	633	Biological Process	single-organism transport	0.452199	1
GO:0010558	14	Biological Process	negative regulation of macromolecule biosynthetic process	0.452767	1
GO:0031327	14	Biological Process	negative regulation of cellular biosynthetic process	0.452767	1
GO:0051172	14	Biological Process	negative regulation of nitrogen compound metabolic process	0.452767	1
GO:2000113	14	Biological Process	negative regulation of cellular macromolecule biosynthetic process	0.452767	1
GO:0019033	5	Cellular Component	viral tegument	0.454244	1
GO:0016310	444	Biological Process	phosphorylation	0.454331	1
GO:0008158	3	Molecular Function	hedgehog receptor activity	0.454352	0.96235
GO:0047325	3	Molecular Function	inositol tetrakisphosphate 1-kinase activity	0.454352	0.96235
GO:0051765	3	Molecular Function	inositol tetrakisphosphate kinase activity	0.454352	0.96235
GO:0052725	3	Molecular Function	inositol-1,3,4-trisphosphate 6-kinase activity	0.454352	0.96235
GO:0052726	3	Molecular Function	inositol-1,3,4-trisphosphate 5-kinase activity	0.454352	0.96235
GO:0006303	3	Biological Process	double-strand break repair via nonhomologous end joining	0.454452	1
GO:0010207	3	Biological Process	photosystem II assembly	0.454452	1
GO:0016782	6	Molecular Function	transferase activity, transferring sulfur-containing groups	0.455496	0.96235
GO:0005234	5	Molecular Function	extracellular-glutamate-gated ion channel activity	0.455943	0.96235
GO:0006612	26	Biological Process	protein targeting to membrane	0.456376	1
GO:0005746	8	Cellular Component	mitochondrial respiratory chain	0.456512	1
GO:0009086	4	Biological Process	methionine biosynthetic process	0.457878	1
GO:0001932	14	Biological Process	regulation of protein phosphorylation	0.458596	1
GO:0030030	12	Biological Process	cell projection organization	0.459522	1
GO:0006213	6	Biological Process	pyrimidine nucleoside metabolic process	0.460312	1
GO:0045333	59	Biological Process	cellular respiration	0.461185	1
GO:0007631	2	Biological Process	feeding behavior	0.463677	1
GO:0019068	15	Biological Process	virion assembly	0.463713	1
GO:2000112	421	Biological Process	regulation of cellular macromolecule biosynthetic process	0.464228	1
GO:0000813	1	Cellular Component	ESCRT I complex	0.464928	1
GO:0036452	1	Cellular Component	ESCRT complex	0.464928	1
GO:0030001	170	Biological Process	metal ion transport	0.465428	1
GO:0003707	2	Molecular Function	steroid hormone receptor activity	0.465504	0.978728
GO:0004683	2	Molecular Function	calmodulin-dependent protein kinase activity	0.465504	0.978728
GO:0044283	176	Biological Process	small molecule biosynthetic process	0.46583	1
GO:0006470	19	Biological Process	protein dephosphorylation	0.46591	1
GO:0044877	68	Molecular Function	macromolecular complex binding	0.466565	0.979066
GO:0010556	422	Biological Process	regulation of macromolecule biosynthetic process	0.468248	1
GO:0043903	4	Biological Process	regulation of symbiosis, encompassing mutualism through parasitism	0.469333	1
GO:0046836	6	Biological Process	glycolipid transport	0.469443	1
GO:0032446	65	Biological Process	protein modification by small protein conjugation	0.470736	1
GO:0006166	1	Biological Process	purine ribonucleoside salvage	0.470986	1
GO:0009909	1	Biological Process	regulation of flower development	0.470986	1
GO:0010923	1	Biological Process	negative regulation of phosphatase activity	0.470986	1
GO:0015716	1	Biological Process	organic phosphonate transport	0.470986	1
GO:0015889	1	Biological Process	cobalamin transport	0.470986	1
GO:0032509	1	Biological Process	endosome transport via multivesicular body sorting pathway	0.470986	1
GO:0034219	1	Biological Process	carbohydrate transmembrane transport	0.470986	1
GO:0035305	1	Biological Process	negative regulation of dephosphorylation	0.470986	1
GO:0035308	1	Biological Process	negative regulation of protein dephosphorylation	0.470986	1
GO:0043101	1	Biological Process	purine-containing compound salvage	0.470986	1
GO:0043173	1	Biological Process	nucleotide salvage	0.470986	1
GO:0043200	1	Biological Process	response to amino acid	0.470986	1
GO:1901699	1	Biological Process	cellular response to nitrogen compound	0.470986	1
GO:0060590	13	Molecular Function	ATPase regulator activity	0.471311	0.986151
GO:0031326	422	Biological Process	regulation of cellular biosynthetic process	0.472615	1
GO:0004645	6	Molecular Function	phosphorylase activity	0.472663	0.986151
GO:0008184	6	Molecular Function	glycogen phosphorylase activity	0.472663	0.986151
GO:0072686	13	Cellular Component	mitotic spindle	0.475545	1
GO:0019048	18	Biological Process	modulation by virus of host morphology or physiology	0.476933	1
GO:0008827	1	Molecular Function	cytochrome o ubiquinol oxidase activity	0.477063	0.98634
GO:0008905	1	Molecular Function	mannose-phosphate guanylyltransferase activity	0.477063	0.98634
GO:0042624	1	Molecular Function	ATPase activity, uncoupled	0.477063	0.98634
GO:1901981	1	Molecular Function	phosphatidylinositol phosphate binding	0.477063	0.98634
GO:0016624	4	Molecular Function	oxidoreductase activity, acting on the aldehyde or oxo group of donors, disulfide as acceptor	0.477291	0.98634
GO:0044461	4	Cellular Component	bacterial-type flagellum part	0.478154	1
GO:0032801	6	Biological Process	receptor catabolic process	0.478531	1
GO:0010256	11	Biological Process	endomembrane system organization	0.479697	1
GO:0006893	2	Biological Process	Golgi to plasma membrane transport	0.480878	1
GO:0006948	2	Biological Process	induction by virus of host cell-cell fusion	0.480878	1
GO:0019344	2	Biological Process	cysteine biosynthetic process	0.480878	1
GO:0032386	2	Biological Process	regulation of intracellular transport	0.480878	1
GO:0032388	2	Biological Process	positive regulation of intracellular transport	0.480878	1
GO:0033157	2	Biological Process	regulation of intracellular protein transport	0.480878	1
GO:0042996	2	Biological Process	regulation of Golgi to plasma membrane protein transport	0.480878	1
GO:0042998	2	Biological Process	positive regulation of Golgi to plasma membrane protein transport	0.480878	1
GO:0043001	2	Biological Process	Golgi to plasma membrane protein transport	0.480878	1
GO:0051222	2	Biological Process	positive regulation of protein transport	0.480878	1
GO:0072329	2	Biological Process	monocarboxylic acid catabolic process	0.480878	1
GO:0072659	2	Biological Process	protein localization to plasma membrane	0.480878	1
GO:0090002	2	Biological Process	establishment of protein localization to plasma membrane	0.480878	1
GO:0090003	2	Biological Process	regulation of establishment of protein localization to plasma membrane	0.480878	1
GO:0090004	2	Biological Process	positive regulation of establishment of protein localization to plasma membrane	0.480878	1
GO:0090316	2	Biological Process	positive regulation of intracellular protein transport	0.480878	1
GO:1903076	2	Biological Process	regulation of protein localization to plasma membrane	0.480878	1
GO:1903078	2	Biological Process	positive regulation of protein localization to plasma membrane	0.480878	1
GO:1903649	2	Biological Process	regulation of cytoplasmic transport	0.480878	1
GO:1903651	2	Biological Process	positive regulation of cytoplasmic transport	0.480878	1
GO:1903729	2	Biological Process	regulation of plasma membrane organization	0.480878	1
GO:1903827	2	Biological Process	regulation of cellular protein localization	0.480878	1
GO:1903829	2	Biological Process	positive regulation of cellular protein localization	0.480878	1
GO:1904375	2	Biological Process	regulation of protein localization to cell periphery	0.480878	1
GO:1904377	2	Biological Process	positive regulation of protein localization to cell periphery	0.480878	1
GO:1904951	2	Biological Process	positive regulation of establishment of protein localization	0.480878	1
GO:1990778	2	Biological Process	protein localization to cell periphery	0.480878	1
GO:0006480	3	Biological Process	N-terminal protein amino acid methylation	0.481423	1
GO:0016999	3	Biological Process	antibiotic metabolic process	0.481423	1
GO:0017000	3	Biological Process	antibiotic biosynthetic process	0.481423	1
GO:0017144	3	Biological Process	drug metabolic process	0.481423	1
GO:0031365	3	Biological Process	N-terminal protein amino acid modification	0.481423	1
GO:0004476	2	Molecular Function	mannose-6-phosphate isomerase activity	0.481645	0.991567
GO:0004813	2	Molecular Function	alanine-tRNA ligase activity	0.481645	0.991567
GO:0044391	11	Cellular Component	ribosomal subunit	0.482246	1
GO:0009250	25	Biological Process	glucan biosynthetic process	0.482874	1
GO:0009889	422	Biological Process	regulation of biosynthetic process	0.484633	1
GO:0006793	617	Biological Process	phosphorus metabolic process	0.489414	1
GO:0044723	195	Biological Process	single-organism carbohydrate metabolic process	0.491376	1
GO:0005684	1	Cellular Component	U2-type spliceosomal complex	0.492102	1
GO:0009319	1	Cellular Component	cytochrome o ubiquinol oxidase complex	0.492102	1
GO:0071008	1	Cellular Component	U2-type post-mRNA release spliceosomal complex	0.492102	1
GO:0071014	1	Cellular Component	post-mRNA release spliceosomal complex	0.492102	1
GO:0004748	3	Molecular Function	ribonucleoside-diphosphate reductase activity, thioredoxin disulfide as acceptor	0.492192	0.993492
GO:0061731	3	Molecular Function	ribonucleoside-diphosphate reductase activity	0.492192	0.993492
GO:0008194	45	Molecular Function	UDP-glycosyltransferase activity	0.494376	0.993492
GO:0032957	3	Biological Process	inositol trisphosphate metabolic process	0.494669	1
GO:0043647	3	Biological Process	inositol phosphate metabolic process	0.494669	1
GO:0006952	59	Biological Process	defense response	0.494722	1
GO:0000778	17	Cellular Component	condensed nuclear chromosome kinetochore	0.495333	1
GO:0000780	17	Cellular Component	condensed nuclear chromosome, centromeric region	0.495333	1
GO:0000942	17	Cellular Component	condensed nuclear chromosome outer kinetochore	0.495333	1
GO:0042729	17	Cellular Component	DASH complex	0.495333	1
GO:0034654	534	Biological Process	nucleobase-containing compound biosynthetic process	0.495754	1
GO:0031967	77	Cellular Component	organelle envelope	0.4964	1
GO:0008272	6	Biological Process	sulfate transport	0.496562	1
GO:0004602	2	Molecular Function	glutathione peroxidase activity	0.49748	0.993492
GO:0019901	8	Molecular Function	protein kinase binding	0.497689	0.993492
GO:0005986	2	Biological Process	sucrose biosynthetic process	0.497733	1
GO:0019856	2	Biological Process	pyrimidine nucleobase biosynthetic process	0.497733	1
GO:0000390	1	Biological Process	spliceosomal complex disassembly	0.498327	1
GO:0006450	1	Biological Process	regulation of translational fidelity	0.498327	1
GO:0009812	1	Biological Process	flavonoid metabolic process	0.498327	1
GO:0009813	1	Biological Process	flavonoid biosynthetic process	0.498327	1
GO:0018142	1	Biological Process	protein-DNA covalent cross-linking	0.498327	1
GO:0032988	1	Biological Process	ribonucleoprotein complex disassembly	0.498327	1
GO:0042743	1	Biological Process	hydrogen peroxide metabolic process	0.498327	1
GO:0048831	1	Biological Process	regulation of shoot system development	0.498327	1
GO:0022603	5	Biological Process	regulation of anatomical structure morphogenesis	0.499529	1
GO:0044766	7	Biological Process	multi-organism transport	0.502268	1
GO:0072348	7	Biological Process	sulfur compound transport	0.502268	1
GO:1902579	7	Biological Process	multi-organism localization	0.502268	1
GO:0004407	1	Molecular Function	histone deacetylase activity	0.502503	0.993492
GO:0004482	1	Molecular Function	mRNA (guanine-N7-)-methyltransferase activity	0.502503	0.993492
GO:0008108	1	Molecular Function	UDP-glucose:hexose-1-phosphate uridylyltransferase activity	0.502503	0.993492
GO:0016530	1	Molecular Function	metallochaperone activity	0.502503	0.993492
GO:0016531	1	Molecular Function	copper chaperone activity	0.502503	0.993492
GO:0016905	1	Molecular Function	myosin heavy chain kinase activity	0.502503	0.993492
GO:0017046	1	Molecular Function	peptide hormone binding	0.502503	0.993492
GO:0017136	1	Molecular Function	NAD-dependent histone deacetylase activity	0.502503	0.993492
GO:0033558	1	Molecular Function	protein deacetylase activity	0.502503	0.993492
GO:0034979	1	Molecular Function	NAD-dependent protein deacetylase activity	0.502503	0.993492
GO:0042562	1	Molecular Function	hormone binding	0.502503	0.993492
GO:0043772	1	Molecular Function	acyl-phosphate glycerol-3-phosphate acyltransferase activity	0.502503	0.993492
GO:0047286	1	Molecular Function	NAD+-diphthamide ADP-ribosyltransferase activity	0.502503	0.993492
GO:0051424	1	Molecular Function	corticotropin-releasing hormone binding	0.502503	0.993492
GO:0070403	1	Molecular Function	NAD+ binding	0.502503	0.993492
GO:0065004	15	Biological Process	protein-DNA complex assembly	0.50279	1
GO:0071824	15	Biological Process	protein-DNA complex subunit organization	0.50279	1
GO:0065008	149	Biological Process	regulation of biological quality	0.502798	1
GO:0022904	37	Biological Process	respiratory electron transport chain	0.502849	1
GO:0032561	125	Molecular Function	guanyl ribonucleotide binding	0.502873	0.993492
GO:0005231	5	Molecular Function	excitatory extracellular ligand-gated ion channel activity	0.502936	0.993492
GO:0035821	20	Biological Process	modification of morphology or physiology of other organism	0.50363	1
GO:0004144	3	Molecular Function	diacylglycerol O-acyltransferase activity	0.504515	0.993492
GO:0016411	3	Molecular Function	acylglycerol O-acyltransferase activity	0.504515	0.993492
GO:0000176	2	Cellular Component	nuclear exosome (RNase complex)	0.504695	1
GO:0005637	2	Cellular Component	nuclear inner membrane	0.504695	1
GO:0005639	2	Cellular Component	integral component of nuclear inner membrane	0.504695	1
GO:0009425	2	Cellular Component	bacterial-type flagellum basal body	0.504695	1
GO:0031229	2	Cellular Component	intrinsic component of nuclear inner membrane	0.504695	1
GO:0044453	2	Cellular Component	nuclear membrane part	0.504695	1
GO:0007205	3	Biological Process	protein kinase C-activating G-protein coupled receptor signaling pathway	0.507743	1
GO:0043408	3	Biological Process	regulation of MAPK cascade	0.507743	1
GO:0043410	3	Biological Process	positive regulation of MAPK cascade	0.507743	1
GO:0005905	3	Cellular Component	coated pit	0.508664	1
GO:0012510	3	Cellular Component	trans-Golgi network transport vesicle membrane	0.508664	1
GO:0030125	3	Cellular Component	clathrin vesicle coat	0.508664	1
GO:0030130	3	Cellular Component	clathrin coat of trans-Golgi network vesicle	0.508664	1
GO:0030132	3	Cellular Component	clathrin coat of coated pit	0.508664	1
GO:0030136	3	Cellular Component	clathrin-coated vesicle	0.508664	1
GO:0030140	3	Cellular Component	trans-Golgi network transport vesicle	0.508664	1
GO:0030665	3	Cellular Component	clathrin-coated vesicle membrane	0.508664	1
GO:0005753	16	Cellular Component	mitochondrial proton-transporting ATP synthase complex	0.509383	1
GO:0051252	396	Biological Process	regulation of RNA metabolic process	0.510161	1
GO:0018208	14	Biological Process	peptidyl-proline modification	0.510617	1
GO:0005544	5	Molecular Function	calcium-dependent phospholipid binding	0.512148	0.999441
GO:0061630	11	Molecular Function	ubiquitin protein ligase activity	0.512339	0.999441
GO:0061659	11	Molecular Function	ubiquitin-like protein ligase activity	0.512339	0.999441
GO:0012506	19	Cellular Component	vesicle membrane	0.513052	1
GO:0006419	2	Biological Process	alanyl-tRNA aminoacylation	0.514233	1
GO:0007052	2	Biological Process	mitotic spindle organization	0.514233	1
GO:0010466	2	Biological Process	negative regulation of peptidase activity	0.514233	1
GO:0010951	2	Biological Process	negative regulation of endopeptidase activity	0.514233	1
GO:0030472	2	Biological Process	mitotic spindle organization in nucleus	0.514233	1
GO:0006563	8	Biological Process	L-serine metabolic process	0.514773	1
GO:0016568	26	Biological Process	chromatin modification	0.515321	1
GO:0042578	81	Molecular Function	phosphoric ester hydrolase activity	0.515821	0.999441
GO:0004672	324	Molecular Function	protein kinase activity	0.515853	0.999441
GO:0016272	7	Cellular Component	prefoldin complex	0.516009	1
GO:0022857	337	Molecular Function	transmembrane transporter activity	0.516429	0.999441
GO:0030120	18	Cellular Component	vesicle coat	0.516832	1
GO:0030135	18	Cellular Component	coated vesicle	0.516832	1
GO:0030662	18	Cellular Component	coated vesicle membrane	0.516832	1
GO:0000118	1	Cellular Component	histone deacetylase complex	0.517896	1
GO:0016514	1	Cellular Component	SWI/SNF complex	0.517896	1
GO:0010468	426	Biological Process	regulation of gene expression	0.517976	1
GO:0030259	7	Biological Process	lipid glycosylation	0.51863	1
GO:0004345	4	Molecular Function	glucose-6-phosphate dehydrogenase activity	0.519208	0.999441
GO:0016051	91	Biological Process	carbohydrate biosynthetic process	0.519985	1
GO:0008135	30	Molecular Function	translation factor activity, RNA binding	0.52	0.999441
GO:0044003	19	Biological Process	modification by symbiont of host morphology or physiology	0.520118	1
GO:0044425	815	Cellular Component	membrane part	0.520406	1
GO:0014070	3	Biological Process	response to organic cyclic compound	0.520638	1
GO:0051094	3	Biological Process	positive regulation of developmental process	0.520638	1
GO:0005971	3	Cellular Component	ribonucleoside-diphosphate reductase complex	0.52132	1
GO:1990391	3	Cellular Component	DNA repair complex	0.52132	1
GO:0006012	14	Biological Process	galactose metabolic process	0.52202	1
GO:0071941	6	Biological Process	nitrogen cycle metabolic process	0.52319	1
GO:0007059	26	Biological Process	chromosome segregation	0.523652	1
GO:1902578	636	Biological Process	single-organism localization	0.523833	1
GO:0006721	28	Biological Process	terpenoid metabolic process	0.523997	1
GO:0006476	1	Biological Process	protein deacetylation	0.524255	1
GO:0018149	1	Biological Process	peptide cross-linking	0.524255	1
GO:0030866	1	Biological Process	cortical actin cytoskeleton organization	0.524255	1
GO:0035601	1	Biological Process	protein deacylation	0.524255	1
GO:0043174	1	Biological Process	nucleoside salvage	0.524255	1
GO:0060560	1	Biological Process	developmental growth involved in morphogenesis	0.524255	1
GO:0098732	1	Biological Process	macromolecule deacylation	0.524255	1
GO:0004721	15	Molecular Function	phosphoprotein phosphatase activity	0.524915	0.999441
GO:0031347	4	Biological Process	regulation of defense response	0.525117	1
GO:0002376	31	Biological Process	immune system process	0.526426	1
GO:0043648	31	Biological Process	dicarboxylic acid metabolic process	0.526426	1
GO:0005024	1	Molecular Function	transforming growth factor beta-activated receptor activity	0.526707	0.999441
GO:0005026	1	Molecular Function	transforming growth factor beta receptor activity, type II	0.526707	0.999441
GO:0005523	1	Molecular Function	tropomyosin binding	0.526707	0.999441
GO:0008521	1	Molecular Function	acetyl-CoA transporter activity	0.526707	0.999441
GO:0008685	1	Molecular Function	2-C-methyl-D-erythritol 2,4-cyclodiphosphate synthase activity	0.526707	0.999441
GO:0015385	1	Molecular Function	sodium:proton antiporter activity	0.526707	0.999441
GO:0017070	1	Molecular Function	U6 snRNA binding	0.526707	0.999441
GO:0030975	1	Molecular Function	thiamine binding	0.526707	0.999441
GO:0051185	1	Molecular Function	coenzyme transporter activity	0.526707	0.999441
GO:0004535	2	Molecular Function	poly(A)-specific ribonuclease activity	0.528204	0.999441
GO:0019904	2	Molecular Function	protein domain specific binding	0.528204	0.999441
GO:0030337	2	Molecular Function	DNA polymerase processivity factor activity	0.528204	0.999441
GO:0005315	3	Molecular Function	inorganic phosphate transmembrane transporter activity	0.528683	0.999441
GO:0016728	3	Molecular Function	oxidoreductase activity, acting on CH or CH2 groups, disulfide as acceptor	0.528683	0.999441
GO:0007409	5	Biological Process	axonogenesis	0.528768	1
GO:0007411	5	Biological Process	axon guidance	0.528768	1
GO:0048667	5	Biological Process	cell morphogenesis involved in neuron differentiation	0.528768	1
GO:0048812	5	Biological Process	neuron projection morphogenesis	0.528768	1
GO:0061564	5	Biological Process	axon development	0.528768	1
GO:0097485	5	Biological Process	neuron projection guidance	0.528768	1
GO:0006072	8	Biological Process	glycerol-3-phosphate metabolic process	0.529905	1
GO:0005791	6	Cellular Component	rough endoplasmic reticulum	0.531865	1
GO:0030867	6	Cellular Component	rough endoplasmic reticulum membrane	0.531865	1
GO:0046677	6	Biological Process	response to antibiotic	0.53194	1
GO:0098805	53	Cellular Component	whole membrane	0.532152	1
GO:0070603	4	Cellular Component	SWI/SNF superfamily-type complex	0.532567	1
GO:0000726	3	Biological Process	non-recombinational repair	0.533346	1
GO:0007033	3	Biological Process	vacuole organization	0.533346	1
GO:0051817	19	Biological Process	modification of morphology or physiology of other organism involved in symbiotic interaction	0.534686	1
GO:0030659	18	Cellular Component	cytoplasmic vesicle membrane	0.536469	1
GO:0003993	12	Molecular Function	acid phosphatase activity	0.537434	1
GO:0042325	14	Biological Process	regulation of phosphorylation	0.53898	1
GO:0008374	14	Molecular Function	O-acyltransferase activity	0.539352	1
GO:0016776	6	Molecular Function	phosphotransferase activity, phosphate group as acceptor	0.539513	1
GO:0042775	30	Biological Process	mitochondrial ATP synthesis coupled electron transport	0.539768	1
GO:1901361	50	Biological Process	organic cyclic compound catabolic process	0.53986	1
GO:0015459	3	Molecular Function	potassium channel regulator activity	0.540517	1
GO:0019870	3	Molecular Function	potassium channel inhibitor activity	0.540517	1
GO:0005758	1	Cellular Component	mitochondrial intermembrane space	0.542381	1
GO:0031970	1	Cellular Component	organelle envelope lumen	0.542381	1
GO:0044445	22	Cellular Component	cytosolic part	0.542845	1
GO:0000772	2	Molecular Function	mating pheromone activity	0.543079	1
GO:0003856	2	Molecular Function	3-dehydroquinate synthase activity	0.543079	1
GO:0004764	2	Molecular Function	shikimate 3-dehydrogenase (NADP+) activity	0.543079	1
GO:0015097	2	Molecular Function	mercury ion transmembrane transporter activity	0.543079	1
GO:0009890	14	Biological Process	negative regulation of biosynthetic process	0.544591	1
GO:0032101	3	Biological Process	regulation of response to external stimulus	0.545861	1
GO:0003013	2	Biological Process	circulatory system process	0.546137	1
GO:0003018	2	Biological Process	vascular process in circulatory system	0.546137	1
GO:0008015	2	Biological Process	blood circulation	0.546137	1
GO:0035150	2	Biological Process	regulation of tube size	0.546137	1
GO:0050880	2	Biological Process	regulation of blood vessel size	0.546137	1
GO:1903522	2	Biological Process	regulation of blood circulation	0.546137	1
GO:0030684	18	Cellular Component	preribosome	0.546202	1
GO:0008172	6	Molecular Function	S-methyltransferase activity	0.547616	1
GO:0006352	41	Biological Process	DNA-templated transcription, initiation	0.547718	1
GO:0016641	5	Molecular Function	oxidoreductase activity, acting on the CH-NH2 group of donors, oxygen as acceptor	0.548251	1
GO:0002429	1	Biological Process	immune response-activating cell surface receptor signaling pathway	0.548844	1
GO:0002757	1	Biological Process	immune response-activating signal transduction	0.548844	1
GO:0002768	1	Biological Process	immune response-regulating cell surface receptor signaling pathway	0.548844	1
GO:0009555	1	Biological Process	pollen development	0.548844	1
GO:0015748	1	Biological Process	organophosphate ester transport	0.548844	1
GO:0015876	1	Biological Process	acetyl-CoA transport	0.548844	1
GO:0015916	1	Biological Process	fatty-acyl-CoA transport	0.548844	1
GO:0050851	1	Biological Process	antigen receptor-mediated signaling pathway	0.548844	1
GO:0051182	1	Biological Process	coenzyme transport	0.548844	1
GO:0051694	1	Biological Process	pointed-end actin filament capping	0.548844	1
GO:1901337	1	Biological Process	thioester transport	0.548844	1
GO:0005057	30	Molecular Function	receptor signaling protein activity	0.548932	1
GO:0031175	6	Biological Process	neuron projection development	0.549235	1
GO:0048666	6	Biological Process	neuron development	0.549235	1
GO:0003879	1	Molecular Function	ATP phosphoribosyltransferase activity	0.549733	1
GO:0004411	1	Molecular Function	homogentisate 1,2-dioxygenase activity	0.549733	1
GO:0005451	1	Molecular Function	monovalent cation:proton antiporter activity	0.549733	1
GO:0015491	1	Molecular Function	cation:cation antiporter activity	0.549733	1
GO:0016748	1	Molecular Function	succinyltransferase activity	0.549733	1
GO:0043236	1	Molecular Function	laminin binding	0.549733	1
GO:0018130	630	Biological Process	heterocycle biosynthetic process	0.55151	1
GO:0005802	2	Cellular Component	trans-Golgi network	0.551815	1
GO:0004618	3	Molecular Function	phosphoglycerate kinase activity	0.552178	1
GO:0008661	3	Molecular Function	1-deoxy-D-xylulose-5-phosphate synthase activity	0.552178	1
GO:0044463	4	Cellular Component	cell projection part	0.553531	1
GO:0000049	6	Molecular Function	tRNA binding	0.555655	1
GO:0005829	23	Cellular Component	cytosol	0.556091	1
GO:0046789	5	Molecular Function	host cell surface receptor binding	0.557074	1
GO:0009271	5	Biological Process	phage shock	0.557221	1
GO:0030154	24	Biological Process	cell differentiation	0.557614	1
GO:0004064	2	Molecular Function	arylesterase activity	0.557624	1
GO:0008601	2	Molecular Function	protein phosphatase type 2A regulator activity	0.557624	1
GO:0099516	2	Molecular Function	ion antiporter activity	0.557624	1
GO:0005984	63	Biological Process	disaccharide metabolic process	0.557999	1
GO:0007034	7	Biological Process	vacuolar transport	0.558612	1
GO:0005227	4	Molecular Function	calcium activated cation channel activity	0.559467	1
GO:0015269	4	Molecular Function	calcium-activated potassium channel activity	0.559467	1
GO:0022839	4	Molecular Function	ion gated channel activity	0.559467	1
GO:0008200	16	Molecular Function	ion channel inhibitor activity	0.56079	1
GO:0016248	16	Molecular Function	channel inhibitor activity	0.56079	1
GO:0043401	2	Biological Process	steroid hormone mediated signaling pathway	0.561528	1
GO:0048545	2	Biological Process	response to steroid hormone	0.561528	1
GO:0071383	2	Biological Process	cellular response to steroid hormone stimulus	0.561528	1
GO:0003883	3	Molecular Function	CTP synthase activity	0.563661	1
GO:0016744	3	Molecular Function	transferase activity, transferring aldehyde or ketonic groups	0.563661	1
GO:0042196	13	Biological Process	chlorinated hydrocarbon metabolic process	0.565561	1
GO:0042197	13	Biological Process	halogenated hydrocarbon metabolic process	0.565561	1
GO:0033655	1	Cellular Component	host cell cytoplasm part	0.565623	1
GO:0046812	5	Molecular Function	host cell surface binding	0.565812	1
GO:0010038	7	Biological Process	response to metal ion	0.566431	1
GO:0098586	5	Biological Process	cellular response to virus	0.566514	1
GO:0009424	2	Cellular Component	bacterial-type flagellum hook	0.566801	1
GO:0070206	9	Biological Process	protein trimerization	0.567603	1
GO:0009228	4	Biological Process	thiamine biosynthetic process	0.567615	1
GO:0042724	4	Biological Process	thiamine-containing compound biosynthetic process	0.567615	1
GO:0022836	33	Molecular Function	gated channel activity	0.568235	1
GO:0006446	16	Biological Process	regulation of translational initiation	0.569255	1
GO:0042151	3	Cellular Component	nematocyst	0.570081	1
GO:0019219	399	Biological Process	regulation of nucleobase-containing compound metabolic process	0.571109	1
GO:0004057	1	Molecular Function	arginyltransferase activity	0.571639	1
GO:0004584	1	Molecular Function	dolichyl-phosphate-mannose-glycolipid alpha-mannosyltransferase activity	0.571639	1
GO:0005335	1	Molecular Function	serotonin:sodium symporter activity	0.571639	1
GO:0008504	1	Molecular Function	monoamine transmembrane transporter activity	0.571639	1
GO:0015222	1	Molecular Function	serotonin transmembrane transporter activity	0.571639	1
GO:0044212	1	Molecular Function	transcription regulatory region DNA binding	0.571639	1
GO:0004026	2	Molecular Function	alcohol O-acetyltransferase activity	0.571835	1
GO:0004506	2	Molecular Function	squalene monooxygenase activity	0.571835	1
GO:0004826	2	Molecular Function	phenylalanine-tRNA ligase activity	0.571835	1
GO:0034318	2	Molecular Function	alcohol O-acyltransferase activity	0.571835	1
[truncated: 1,869 more rows]

## Sheet: Table S8
Table S8. KEGG analysis of DEGs
KEGG_A_class	KEGG_B_class	Pathway	Number of genes	Pathway ID
Metabolism	Energy metabolism	Photosynthesis - antenna proteins	121	ko00196
Metabolism	Energy metabolism	Photosynthesis	153	ko00195
Genetic Information Processing	Translation	Ribosome	259	ko03010
Metabolism	Energy metabolism	Carbon fixation in photosynthetic organisms	109	ko00710
Metabolism	Carbohydrate metabolism	Glyoxylate and dicarboxylate metabolism	92	ko00630
Metabolism	Biosynthesis of other secondary metabolites	Flavonoid biosynthesis	34	ko00941
Metabolism	Energy metabolism	Nitrogen metabolism	47	ko00910
Metabolism	Global and overview maps	Metabolic pathways	976	ko01100
Metabolism	Global and overview maps	Carbon metabolism	195	ko01200
Metabolism	Carbohydrate metabolism	Pentose phosphate pathway	46	ko00030
Environmental Information Processing	Signal transduction	Plant hormone signal transduction	84	ko04075
Environmental Information Processing	Signal transduction	MAPK signaling pathway - plant	67	ko04016
Metabolism	Biosynthesis of other secondary metabolites	Stilbenoid, diarylheptanoid and gingerol biosynthesis	13	ko00945
Metabolism	Amino acid metabolism	Tryptophan metabolism	26	ko00380
Metabolism	Metabolism of cofactors and vitamins	Porphyrin and chlorophyll metabolism	35	ko00860
Metabolism	Lipid metabolism	alpha-Linolenic acid metabolism	26	ko00592
Metabolism	Biosynthesis of other secondary metabolites	Isoflavonoid biosynthesis	6	ko00943
Metabolism	Global and overview maps	Biosynthesis of secondary metabolites	475	ko01110
Metabolism	Amino acid metabolism	Cysteine and methionine metabolism	51	ko00270
Metabolism	Biosynthesis of other secondary metabolites	Anthocyanin biosynthesis	8	ko00942
Metabolism	Lipid metabolism	Linoleic acid metabolism	13	ko00591
Metabolism	Biosynthesis of other secondary metabolites	Phenylpropanoid biosynthesis	57	ko00940
Metabolism	Carbohydrate metabolism	Amino sugar and nucleotide sugar metabolism	63	ko00520
Metabolism	Metabolism of other amino acids	Selenocompound metabolism	15	ko00450
Metabolism	Biosynthesis of other secondary metabolites	Monobactam biosynthesis	5	ko00261
Metabolism	Amino acid metabolism	Phenylalanine metabolism	26	ko00360
Metabolism	Carbohydrate metabolism	C5-Branched dibasic acid metabolism	5	ko00660
Metabolism	Carbohydrate metabolism	Fructose and mannose metabolism	42	ko00051
Metabolism	Global and overview maps	Biosynthesis of amino acids	121	ko01230
Metabolism	Metabolism of terpenoids and polyketides	Monoterpenoid biosynthesis	7	ko00902
Metabolism	Metabolism of cofactors and vitamins	Thiamine metabolism	13	ko00730
Metabolism	Energy metabolism	Oxidative phosphorylation	61	ko00190
Metabolism	Metabolism of cofactors and vitamins	Ubiquinone and other terpenoid-quinone biosynthesis	22	ko00130
Metabolism	Lipid metabolism	Biosynthesis of unsaturated fatty acids	14	ko01040
Cellular Processes	Transport and catabolism	Peroxisome	57	ko04146
Metabolism	Lipid metabolism	Cutin, suberine and wax biosynthesis	8	ko00073
Metabolism	Energy metabolism	Sulfur metabolism	16	ko00920
Metabolism	Metabolism of cofactors and vitamins	Vitamin B6 metabolism	7	ko00750
Metabolism	Biosynthesis of other secondary metabolites	Isoquinoline alkaloid biosynthesis	15	ko00950
Metabolism	Carbohydrate metabolism	Galactose metabolism	35	ko00052
Metabolism	Biosynthesis of other secondary metabolites	Glucosinolate biosynthesis	5	ko00966
Metabolism	Amino acid metabolism	Glycine, serine and threonine metabolism	30	ko00260
Metabolism	Amino acid metabolism	Lysine biosynthesis	6	ko00300
Metabolism	Biosynthesis of other secondary metabolites	Flavone and flavonol biosynthesis	2	ko00944
Organismal Systems	Environmental adaptation	Circadian rhythm - plant	18	ko04712
Metabolism	Metabolism of terpenoids and polyketides	Carotenoid biosynthesis	17	ko00906
Genetic Information Processing	Folding, sorting and degradation	Proteasome	24	ko03050
Metabolism	Global and overview maps	Fatty acid metabolism	39	ko01212
Metabolism	Glycan biosynthesis and metabolism	Glycosphingolipid biosynthesis - lacto and neolacto series	1	ko00601
Metabolism	Amino acid metabolism	Lysine degradation	15	ko00310
Metabolism	Amino acid metabolism	Valine, leucine and isoleucine biosynthesis	7	ko00290
Metabolism	Lipid metabolism	Fatty acid degradation	29	ko00071
Metabolism	Lipid metabolism	Fatty acid biosynthesis	22	ko00061
Metabolism	Glycan biosynthesis and metabolism	Other types of O-glycan biosynthesis	2	ko00514
Metabolism	Amino acid metabolism	Phenylalanine, tyrosine and tryptophan biosynthesis	23	ko00400
Metabolism	Carbohydrate metabolism	Butanoate metabolism	8	ko00650
Metabolism	Amino acid metabolism	Tyrosine metabolism	22	ko00350
Metabolism	Metabolism of terpenoids and polyketides	Diterpenoid biosynthesis	7	ko00904
Metabolism	Lipid metabolism	Synthesis and degradation of ketone bodies	2	ko00072
Metabolism	Metabolism of other amino acids	Glutathione metabolism	29	ko00480
Genetic Information Processing	Folding, sorting and degradation	Protein processing in endoplasmic reticulum	85	ko04141
Metabolism	Metabolism of cofactors and vitamins	Lipoic acid metabolism	2	ko00785
Metabolism	Carbohydrate metabolism	Glycolysis / Gluconeogenesis	58	ko00010
Metabolism	Amino acid metabolism	Histidine metabolism	7	ko00340
Metabolism	Carbohydrate metabolism	Citrate cycle (TCA cycle)	17	ko00020
Metabolism	Metabolism of cofactors and vitamins	Pantothenate and CoA biosynthesis	10	ko00770
Metabolism	Biosynthesis of other secondary metabolites	Tropane, piperidine and pyridine alkaloid biosynthesis	10	ko00960
Metabolism	Metabolism of cofactors and vitamins	Biotin metabolism	5	ko00780
Metabolism	Glycan biosynthesis and metabolism	Glycosphingolipid biosynthesis - globo and isoglobo series	3	ko00603
Genetic Information Processing	Folding, sorting and degradation	Protein export	14	ko03060
Environmental Information Processing	Signal transduction	Phosphatidylinositol signaling system	24	ko04070
Metabolism	Metabolism of cofactors and vitamins	Nicotinate and nicotinamide metabolism	9	ko00760
Metabolism	Metabolism of cofactors and vitamins	One carbon pool by folate	5	ko00670
Metabolism	Metabolism of terpenoids and polyketides	Terpenoid backbone biosynthesis	14	ko00900
Metabolism	Amino acid metabolism	Arginine and proline metabolism	25	ko00330
Environmental Information Processing	Membrane transport	ABC transporters	11	ko02010
Metabolism	Glycan biosynthesis and metabolism	Glycosphingolipid biosynthesis - ganglio series	1	ko00604
Metabolism	Metabolism of terpenoids and polyketides	Brassinosteroid biosynthesis	2	ko00905
Metabolism	Carbohydrate metabolism	Pentose and glucuronate interconversions	12	ko00040
Metabolism	Metabolism of terpenoids and polyketides	Zeatin biosynthesis	4	ko00908
Metabolism	Lipid metabolism	Steroid biosynthesis	12	ko00100
Cellular Processes	Transport and catabolism	Phagosome	24	ko04145
Metabolism	Metabolism of other amino acids	Phosphonate and phosphinate metabolism	1	ko00440
Metabolism	Metabolism of terpenoids and polyketides	Sesquiterpenoid and triterpenoid biosynthesis	10	ko00909
Metabolism	Carbohydrate metabolism	Ascorbate and aldarate metabolism	12	ko00053
Metabolism	Lipid metabolism	Fatty acid elongation	4	ko00062
Metabolism	Metabolism of other amino acids	Cyanoamino acid metabolism	19	ko00460
Metabolism	Carbohydrate metabolism	Starch and sucrose metabolism	55	ko00500
Metabolism	Carbohydrate metabolism	Propanoate metabolism	13	ko00640
Genetic Information Processing	Folding, sorting and degradation	SNARE interactions in vesicular transport	8	ko04130
Metabolism	Lipid metabolism	Glycerolipid metabolism	15	ko00561
Metabolism	Glycan biosynthesis and metabolism	Other glycan degradation	9	ko00511
Metabolism	Global and overview maps	2-Oxocarboxylic acid metabolism	16	ko01210
Metabolism	Metabolism of other amino acids	beta-Alanine metabolism	13	ko00410
Metabolism	Metabolism of other amino acids	Taurine and hypotaurine metabolism	1	ko00430
Metabolism	Lipid metabolism	Arachidonic acid metabolism	2	ko00590
Metabolism	Amino acid metabolism	Valine, leucine and isoleucine degradation	15	ko00280
Metabolism	Carbohydrate metabolism	Pyruvate metabolism	30	ko00620
Cellular Processes	Transport and catabolism	Endocytosis	51	ko04144
Genetic Information Processing	Folding, sorting and degradation	Sulfur relay system	1	ko04122
Genetic Information Processing	Replication and repair	Homologous recombination	11	ko03440
Metabolism	Carbohydrate metabolism	Inositol phosphate metabolism	18	ko00562
Metabolism	Glycan biosynthesis and metabolism	Glycosaminoglycan degradation	2	ko00531
Genetic Information Processing	Replication and repair	Non-homologous end-joining	1	ko03450
Metabolism	Glycan biosynthesis and metabolism	N-Glycan biosynthesis	8	ko00510
Metabolism	Lipid metabolism	Sphingolipid metabolism	10	ko00600
Metabolism	Metabolism of cofactors and vitamins	Riboflavin metabolism	1	ko00740
Genetic Information Processing	Transcription	RNA polymerase	7	ko03020
Metabolism	Amino acid metabolism	Alanine, aspartate and glutamate metabolism	12	ko00250
Metabolism	Lipid metabolism	Glycerophospholipid metabolism	20	ko00564
Genetic Information Processing	Folding, sorting and degradation	Ubiquitin mediated proteolysis	36	ko04120
Metabolism	Nucleotide metabolism	Purine metabolism	47	ko00230
Cellular Processes	Transport and catabolism	Autophagy - other eukaryotes	3	ko04136
Metabolism	Metabolism of cofactors and vitamins	Folate biosynthesis	3	ko00790
Metabolism	Amino acid metabolism	Arginine biosynthesis	6	ko00220
Metabolism	Lipid metabolism	Ether lipid metabolism	2	ko00565
Organismal Systems	Environmental adaptation	Plant-pathogen interaction	87	ko04626
Genetic Information Processing	Folding, sorting and degradation	RNA degradation	33	ko03018
Genetic Information Processing	Replication and repair	Base excision repair	5	ko03410
Genetic Information Processing	Translation	Ribosome biogenesis in eukaryotes	19	ko03008
Genetic Information Processing	Replication and repair	DNA replication	4	ko03030
Genetic Information Processing	Translation	mRNA surveillance pathway	31	ko03015
Genetic Information Processing	Replication and repair	Mismatch repair	3	ko03430
Metabolism	Nucleotide metabolism	Pyrimidine metabolism	25	ko00240
Genetic Information Processing	Translation	Aminoacyl-tRNA biosynthesis	13	ko00970
Genetic Information Processing	Transcription	Basal transcription factors	4	ko03022
Metabolism	Glycan biosynthesis and metabolism	Glycosylphosphatidylinositol(GPI)-anchor biosynthesis	1	ko00563
Genetic Information Processing	Translation	RNA transport	35	ko03013
Genetic Information Processing	Transcription	Spliceosome	61	ko03040
Genetic Information Processing	Replication and repair	Nucleotide excision repair	6	ko03420

## Sheet: Table S9
Table S9. Gene modules and hub genes
Gene module	Number of genes	Hub gene_id	KO ID	KO Name	KO Description	Swissprot ID	Swissprot Description	PFAM ID	PFAM description	KOG ID	KOG Description
black	53	Cluster-18787.84681	K01652	E2.2.1.6L, ilvB, ilvG, ilvI	acetolactate synthase I/II/III large subunit	P09114	Acetolactate synthase 2, chloroplastic OS=Nicotiana tabacum GN=ALS SURB PE=1 SV=1	PF06512//PF02775//PF02776//PF00205	Sodium ion transport-associated//Thiamine pyrophosphate enzyme, C-terminal TPP binding domain//Thiamine pyrophosphate enzyme, N-terminal TPP binding domain//Thiamine pyrophosphate enzyme, central domain	KOG4166	Thiamine pyrophosphate-requiring enzyme
blue	845	Cluster-26692.1	--	--	--	Q3EA54	CASP-like protein 4A4 OS=Arabidopsis thaliana GN=At4g11655 PE=2 SV=1	--	--	--	--
brown	353	Cluster-18787.99586	K13679	WAXY	granule-bound starch synthase	O82627	Granule-bound starch synthase 1, chloroplastic/amyloplastic OS=Antirrhinum majus GN=WAXY PE=2 SV=1	--	--	--	--
cyan	68	Cluster-18787.97110	--	--	--	--	--	--	--	--	--
green	287	Cluster-18787.76719	--	--	--	Q9C6S7	Probable methyltransferase PMT20 OS=Arabidopsis thaliana GN=At1g31850 PE=2 SV=1	PF08241//PF03141//PF05148//PF01209	Methyltransferase domain//Putative S-adenosyl-L-methionine-dependent methyltransferase//Hypothetical methyltransferase//ubiE/COQ5 methyltransferase family	--	--
greenyellow	169	Cluster-18787.29060	--	--	--	Q9M8Y5	GDSL esterase/lipase LTL1 OS=Arabidopsis thaliana GN=LTL1 PE=2 SV=1	PF00657	GDSL-like Lipase/Acylhydrolase	--	--
grey60	322	Cluster-18787.91622	K02922	RP-L37e, RPL37	large subunit ribosomal protein L37e	Q43292	60S ribosomal protein L37-2 OS=Arabidopsis thaliana GN=RPL37B PE=3 SV=2	PF01907	Ribosomal protein L37e	KOG3475	60S ribosomal protein L37
lightcyan	3818	Cluster-18787.66842	--	--	--	--	--	--	--	--	--
magenta	160	Cluster-18787.46813	--	--	--	P93431	Ribulose bisphosphate carboxylase/oxygenase activase, chloroplastic OS=Oryza sativa subsp. japonica GN=RCA PE=1 SV=2	PF04277//PF00004//PF06309	Oxaloacetate decarboxylase, gamma chain//ATPase family associated with various cellular activities (AAA)//Torsin	--	--
midnightblue	104	Cluster-18787.78239	--	--	--	P19954	Ribosome-binding factor PSRP1, chloroplastic OS=Spinacia oleracea GN=PSRP1 PE=1 SV=2	PF02482//PF04153	Sigma 54 modulation protein / S30EA ribosomal protein//NOT2 / NOT3 / NOT5 family	--	--
pink	41	Cluster-18787.83684	K09840	NCED	9-cis-epoxycarotenoid dioxygenase	O49675	Probable carotenoid cleavage dioxygenase 4, chloroplastic OS=Arabidopsis thaliana GN=CCD4 PE=1 SV=1	--	--	--	--
purple	47	Cluster-18787.85831	K02641	petH	ferredoxin--NADP+ reductase	Q9M0V6	Ferredoxin--NADP reductase, root isozyme 1, chloroplastic OS=Arabidopsis thaliana GN=RFNR1 PE=2 SV=2	PF00175	Oxidoreductase NAD-binding domain	--	--
red	116	Cluster-18787.96096	--	--	--	Q8GUL1	Autophagy-related protein 18g OS=Arabidopsis thaliana GN=ATG18G PE=2 SV=1	PF00661//PF00400//PF00927	Viral matrix protein//WD domain, G-beta repeat//Transglutaminase family, C-terminal ig like domain	KOG2110	Uncharacterized conserved protein, contains WD40 repeats
salmon	252	Cluster-18787.19176	--	--	--	Q9FIJ6	Serine/threonine-protein kinase-like protein CCR4 OS=Arabidopsis thaliana GN=CCR4 PE=1 SV=1	PF00069//PF07714	Protein kinase domain//Protein tyrosine kinase	--	--
tan	121	Cluster-18787.86513	K03146	THI4, THI1	thiamine thiazole synthase	Q38709	Thiamine thiazole synthase, chloroplastic OS=Alnus glutinosa GN=THI1 PE=2 SV=1	--	--	KOG2960	Protein involved in thiamine biosynthesis and DNA damage tolerance
turquoise	199	Cluster-18787.78579	K02357	tsf, TSFM	elongation factor Ts	A5GTG7	Elongation factor Ts OS=Synechococcus sp. (strain RCC307) GN=tsf PE=3 SV=1	PF00575//PF00889	S1 RNA binding domain//Elongation factor TS	KOG1071	Mitochondrial translation elongation factor EF-Tsmt, catalyzes nucleotide exchange on EF-Tumt
yellow	54	Cluster-18787.115040	--	--	--	--	--	--	--	--	--

[truncated: 7 more sheets: Table S10, Table S11, Table S12, Table S13, Table S14, Table S15, Sheet16]
